# Supplementary material for: Visualization and Analysis in the Field of Pan-Cancer Studies and Its Application in Breast Cancer Treatment
Source: Front Med (Lausanne). 2021 Feb 17;8:635035. doi: 10.3389/fmed.2021.635035 (PMC7926202; doi:10.3389/fmed.2021.635035)
Supplement: Supplementary file 2 [file Data_Sheet_2.CSV]

## Sheet: 核对最终版12.31
Authors	Author(s) ID	Title	Year	Source title	Volume	Issue	Art. No.	Page start	Page end	Page count	Cited by	DOI	Link	Affiliations	Authors with affiliations	Abstract	Author Keywords	Index Keywords	Molecular Sequence Numbers	Chemicals/CAS	Tradenames	Manufacturers	Funding Details	Funding Text 1	Funding Text 2	Funding Text 3	Funding Text 4	References	Correspondence Address	Editors	Sponsors	Publisher	Conference name	Conference date	Conference location	Conference code	ISSN	ISBN	CODEN	PubMed ID	Language of Original Document	Abbreviated Source Title	Document Type	Publication Stage	Access Type	Source	EID
Parris T.Z.	36116952700;	Pan-cancer analyses of human nuclear receptors reveal transcriptome diversity and prognostic value across cancer types	2020	Scientific Reports	10	1	1873					10.1038/s41598-020-58842-6	https://www.scopus.com/inward/record.uri?eid=2-s2.0-85079072909&doi=10.1038%2fs41598-020-58842-6&partnerID=40&md5=86ae884305220f679fa67b4b1d6dd16e	Department of Oncology, Institute of Clinical Sciences, Sahlgrenska Cancer Center, Sahlgrenska Academy at University of Gothenburg, Gothenburg, Sweden	Parris, T.Z., Department of Oncology, Institute of Clinical Sciences, Sahlgrenska Cancer Center, Sahlgrenska Academy at University of Gothenburg, Gothenburg, Sweden	The human nuclear receptor (NR) superfamily comprises 48 ligand-dependent transcription factors that play regulatory roles in physiology and pathophysiology. In cancer, NRs have long served as predictors of disease stratification, treatment response, and clinical outcome. The Cancer Genome Atlas (TCGA) Pan-Cancer project provides a wealth of genetic data for a large number of human cancer types. …												Mangelsdorf, D.J., The nuclear receptor superfamily: the second decade (1995) Cell., 83, pp. 835-839. , COI: 1:CAS:528:DyaK2MXhtVSnu7nJ; Millard, C.J., Watson, P.J., Fairall, L., Schwabe, J.W., An evolving understanding of nuclear receptor coregulator proteins (2013) Journal of molecular endocrinology, 51, pp. T23-T36; Santos, R., A comprehensive map of molecular drug targets (2017) Nature review…	Parris, T.Z.; Department of Oncology, Institute of Clinical Sciences, Sahlgrenska Cancer Center, Sahlgrenska Academy at University of GothenburgSweden; email: toshima.parris@oncology.gu.se			Nature Research					20452322			32024906	English	Sci. Rep.	Article	Final	Open Access	Scopus	2-s2.0-85079072909
Hakimi A.A., Attalla K., DiNatale R.G., Ostrovnaya I., Flynn J., Blum K.A., Ged Y., Hoen D., Kendall S.M., Reznik E., Bowman A., Hwee J., Fong C.J., Kuo F., Voss M.H., Chan T.A., Motzer R.J.	35264350900;55980878200;57196076860;25644983600;57203165820;57191909221;57126372000;57218587039;57191288692;36239156300;57202263697;57218586320;57218584065;57196042608;38762568600;7402687744;35433052300;	A pan-cancer analysis of PBAF complex mutations and their association with immunotherapy response	2020	Nature Communications	11	1	4168					10.1038/s41467-020-17965-0	https://www.scopus.com/inward/record.uri?eid=2-s2.0-85089658376&doi=10.1038%2fs41467-020-17965-0&partnerID=40&md5=718ece461c91eee99ff1dc5ba9a2ab3e	Urology Service, Department of Surgery, Memorial Sloan Kettering Cancer Center, New York, NY, United States; Immunogenomics and Precision Oncology Platform, Memorial Sloan Kettering Cancer Center, New York, NY, United States; Department of Epidemiology and Biostatistics, Memorial Sloan Kettering Cancer Center, New York, NY, United States; Department of Medicine, Memorial Sloan Kettering Cancer Ce…	Hakimi, A.A., Urology Service, Department of Surgery, Memorial Sloan Kettering Cancer Center, New York, NY, United States, Immunogenomics and Precision Oncology Platform, Memorial Sloan Kettering Cancer Center, New York, NY, United States; Attalla, K., Urology Service, Department of Surgery, Memorial Sloan Kettering Cancer Center, New York, NY, United States; DiNatale, R.G., Urology Service, Depa…	There is conflicting data regarding the role of PBAF complex mutations and response to immune checkpoint blockade (ICB) therapy in clear cell renal cell carcinoma (ccRCC) and other solid tumors. We assess the prevalence of PBAF complex mutations from two large cohorts including the pan-cancer TCGA project (n = 10,359) and the MSK-IMPACT pan-cancer immunotherapy cohort (n = 3700). Across both coho…		cancer; immune response; mutation; survival; tumor					P30CA008748 T32CA082088 Novartis Bristol-Myers Squibb, BMS Pfizer Bristol-Myers Squibb, BMS Eisai	We express our deep gratitude to our patients, their families, and their caregivers. We acknowledge support from the Cancer Center Support Grant of the National Institutes of Health/National Cancer Institute (P30CA008748), the Weiss family funds, and the Ruth L. Kirschstein National Research Service Award (T32CA082088).	A.A.H. corresponding author, certifies that all conflicts of interest, including specific financial interests, relationships, and affiliations relevant to the subject matter or materials discussed in the manuscript are the following: T.A.C. is a paid consultant for Bristol-Myers Squibb and Illumina, reports receiving commercial research grants from Astra-Zeneca, Illumina, Pfizer, and BMS, and hol…			Chowell, D., Patient HLA class I genotype influences cancer response to checkpoint blockade immunotherapy (2018) Science, 359, pp. 582-587. , COI: 1:CAS:528:DC%2BC1cXhvVGks74%3D; Riaz, N., Tumor and microenvironment evolution during immunotherapy with Nivolumab (2017) Cell, 171, pp. 934-949 e915. , COI: 1:CAS:528:DC%2BC2sXhs1GjsrjL; Snyder, A., Genetic basis for clinical response to CTLA-4 blocka…	Hakimi, A.A.; Urology Service, Department of Surgery, Memorial Sloan Kettering Cancer CenterUnited States; email: hakimia@mskcc.org			Nature Research					20411723			32820162	English	Nat. Commun.	Article	Final	Open Access	Scopus	2-s2.0-85089658376
Mitra R., Adams C.M., Jiang W., Greenawalt E., Eischen C.M.	35330612300;55945471000;56819409500;57191345975;6603350669;	Pan-cancer analysis reveals cooperativity of both strands of microRNA that regulate tumorigenesis and patient survival	2020	Nature Communications	11	1	968				2	10.1038/s41467-020-14713-2	https://www.scopus.com/inward/record.uri?eid=2-s2.0-85079819517&doi=10.1038%2fs41467-020-14713-2&partnerID=40&md5=5c24b1055c9c55f9f5664aca0082cd03	Department of Cancer Biology, Sidney Kimmel Cancer Center, Thomas Jefferson University, Philadelphia, PA, United States; Department of Biomedical Engineering, College of Automation Engineering, Nanjing University of Aeronautics and Astronautics, Nanjing, 211106, China	Mitra, R., Department of Cancer Biology, Sidney Kimmel Cancer Center, Thomas Jefferson University, Philadelphia, PA, United States; Adams, C.M., Department of Cancer Biology, Sidney Kimmel Cancer Center, Thomas Jefferson University, Philadelphia, PA, United States; Jiang, W., Department of Biomedical Engineering, College of Automation Engineering, Nanjing University of Aeronautics and Astronautic…	Recently, both 5p and 3p miRNA strands are being recognized as functional instead of only one, leaving many miRNA strands uninvestigated. To determine whether both miRNA strands, which have different mRNA-targeting sequences, cooperate to regulate pathways/functions across cancer types, we evaluate genomic, epigenetic, and molecular profiles of >5200 patient samples from 14 different cancers, and…		microRNA; microRNA 145; microRNA 30; unclassified drug; microRNA; MIRN145 microRNA, human; MIRN30 microRNA, human; cancer; cell; genetic engineering; RNA; signaling; survival; tumor; A-549 cell line; algorithm; Article; BEAS-2B cell line; cancer cell line; cancer patient; cancer prognosis; cancer survival; carcinogenesis; cell cycle; cell migration; cell migration assay; cell proliferation; cell …		MicroRNAs; MIRN145 microRNA, human; MIRN30 microRNA, human			Sidney Kimmel Comprehensive Cancer Center P30CA056036 National Cancer Institute, NCI: R01CA177786	We thank Shanequia Jackson for technical assistance and members of the Eischen lab for helpful discussions. Support for this study was provided by NCI R01CA177786 (C.M.E.), the Pellini Foundation (C.M.E.), the Herbert A. Rosenthal, MD endowed chair (C.M.E.), NCI Cancer Center core grant P30CA056036 that supports the MetaOmics core facility and the Sidney Kimmel Cancer Center.				Drusco, A., Croce, C.M., MicroRNAs and cancer: a long story for short RNAs (2017) Adv. Cancer Res., 135, pp. 1-24. , PID: 28882219; Rupaimoole, R., Slack, F.J., MicroRNA therapeutics: towards a new era for the management of cancer and other diseases (2017) Nat. Rev. Drug Discov., 16, pp. 203-222. , COI: 1:CAS:528:DC%2BC2sXislynu7s%3D, PID: 28209991; Alles, J., An estimate of the total number of t…	Eischen, C.M.; Department of Cancer Biology, Sidney Kimmel Cancer Center, Thomas Jefferson UniversityUnited States; email: christine.eischen@jefferson.edu			Nature Research					20411723			32080184	English	Nat. Commun.	Article	Final	Open Access	Scopus	2-s2.0-85079819517
Hao W.J., Yu M., Lin J.X., Liu B.T., Xing H.T., Yang J.P., Sun D., Chen F.L., Jiang M.Z., Tang C.Z., Zhang X.Z., Zhao Y.K., Zhu Y.Y.	9037445600;36800586200;57215791937;57202775546;57202584863;57215793019;36523944300;57216043069;57216040688;57217369103;24337128100;57216037485;55779823000;	The pan-cancer landscape of netrin family reveals potential oncogenic biomarkers	2020	Scientific Reports	10	1	5224					10.1038/s41598-020-62117-5	https://www.scopus.com/inward/record.uri?eid=2-s2.0-85082535008&doi=10.1038%2fs41598-020-62117-5&partnerID=40&md5=ff74578fc3c47ed46694c5a3c67d835e	Department of Urology, The First Affiliated Hospital of China Medical University, Shenyang, 110000, China; Department of Urology, The First Affiliated Hospital of Dalian Medical University, Dalian, 116000, China; Department of Reproductive Biology and Transgenic Animal, China Medical University, Shenyang, 110000, China; Department of Urology, The Second Affiliated Hospital of China Medical Univer…	Hao, W., Department of Urology, The First Affiliated Hospital of China Medical University, Shenyang, 110000, China, Department of Urology, The First Affiliated Hospital of Dalian Medical University, Dalian, 116000, China; Yu, M., Department of Reproductive Biology and Transgenic Animal, China Medical University, Shenyang, 110000, China; Lin, J., Department of Urology, The First Affiliated Hospita…	Recent cancer studies have found that the netrin family of proteins plays vital roles in the development of some cancers. However, the functions of the many variants of these proteins in cancer remain incompletely understood. In this work, we used the most comprehensive database available, including more than 10000 samples across more than 30 tumor types, to analyze the six members of the netrin …							National Natural Science Foundation of China, NSFC: 81672523, 81472403, 81472404	We thank Shuai Jiang and Xiaohui Chi for excellent technical support and Associate Professor Yang Song and Tao Ma for critically reviewing the manuscript. This work was supported in part by funding from the National Natural Science Foundation of China (81672523, 81472404, and 81472403) to YZ.				Patel, S., Ngounou, W.A., Darie, C.C., Clarkson, B.D., Cancer secretomes and their place in supplementing other hallmarks of cancer (2014) Adv Exp Med Biol, 806, pp. 409-442. , COI: 1:CAS:528:DC%2BC2MXms12hsLk%3D; Greening, D.W., Gopal, S.K., Xu, R., Simpson, R.J., Chen, W., Exosomes and their roles in immune regulation and cancer (2015) Semin Cell Dev Biol, 40, pp. 72-81. , COI: 1:CAS:528:DC%2BC…	Zhu, Y.; Department of Urology, The First Affiliated Hospital of China Medical UniversityChina; email: yyzhu@cmu.edu.cn			Nature Research					20452322			32251318	English	Sci. Rep.	Article	Final	Open Access	Scopus	2-s2.0-85082535008
Kumar M., Papaleo E.	57217286785;11339375000;	A pan-cancer assessment of alterations of the kinase domain of ULK1, an upstream regulator of autophagy	2020	Scientific Reports	10	1	14874					10.1038/s41598-020-71527-4	https://www.scopus.com/inward/record.uri?eid=2-s2.0-85090495067&doi=10.1038%2fs41598-020-71527-4&partnerID=40&md5=5773bb524e5ecf192e1af944d8e28b21	Computational Biology Laboratory, Center for Autophagy, Recycling and Disease (CARD), Danish Cancer Society Research Center, Strandboulevarden 49, Copenhagen, 2100, Denmark; Translational Disease System Biology, Faculty of Health and Medical Sciences, Novo Nordisk Foundation Center for Protein Research, University of Copenhagen, Copenhagen, Denmark	Kumar, M., Computational Biology Laboratory, Center for Autophagy, Recycling and Disease (CARD), Danish Cancer Society Research Center, Strandboulevarden 49, Copenhagen, 2100, Denmark; Papaleo, E., Computational Biology Laboratory, Center for Autophagy, Recycling and Disease (CARD), Danish Cancer Society Research Center, Strandboulevarden 49, Copenhagen, 2100, Denmark, Translational Disease Syste…	Autophagy is a key clearance process to recycle damaged cellular components. One important upstream regulator of autophagy is ULK1 kinase. Several three-dimensional structures of the ULK1 catalytic domain are available, but a comprehensive study, including molecular dynamics, is missing. Also, an exhaustive description of ULK1 alterations found in cancer samples is presently lacking. We here appl…							Danmarks Grundforskningsfond, DNRF: DNRF125 Carlsbergfondet: CF18-0314	The authors would like to thank Matteo Lambrughi and Matteo Tiberti for technical assistance and fruitful discussion. The results shown here are in part based upon data generated by the TCGA Research Network: https://www.cancer.gov/tcga. The project was supported by Danmarks Grundforskningsfond (DNRF125) and a Carlsberg Foundation Distinguished Fellowship (CF18-0314). Moreover, the project has be…				Reggiori, F., Klionsky, D.J., Autophagy in the eukaryotic cell (2002) Eukaryot. Cell, 1, pp. 11-21. , PID: 12455967, COI: 1:CAS:528:DC%2BD38XitVSls74%3D; Galluzzi, L., Molecular definitions of autophagy and related processes (2017) EMBO J., 36, pp. 1811-1836. , PID: 28596378, COI: 1:CAS:528:DC%2BC2sXpsVCmsrg%3D; Yin, Z., Pascual, C., Klionsky, D., Autophagy: machinery and regulation (2016) Microb…	Papaleo, E.; Computational Biology Laboratory, Center for Autophagy, Recycling and Disease (CARD), Danish Cancer Society Research Center, Strandboulevarden 49, Denmark; email: elenap@cancer.dk			Nature Research					20452322			32913252	English	Sci. Rep.	Article	Final	Open Access	Scopus	2-s2.0-85090495067
Rashkin S.R., Graff R.E., Kachuri L., Thai K.K., Alexeeff S.E., Blatchins M.A., Cavazos T.B., Corley D.A., Emami N.C., Hoffman J.D., Jorgenson E., Kushi L.H., Meyers T.J., Van Den Eeden S.K., Ziv E., Habel L.A., Hoffmann T.J., Sakoda L.C., Witte J.S.	57194716835;55357060600;55617244500;57215521550;22933509500;57203945508;57195472324;7006039762;56779978200;55349567700;57216999620;7006916086;55319104400;7003490589;57201766993;7003324556;55557672300;6506900644;7202012047;	Pan-cancer study detects genetic risk variants and shared genetic basis in two large cohorts	2020	Nature Communications	11	1	4423					10.1038/s41467-020-18246-6	https://www.scopus.com/inward/record.uri?eid=2-s2.0-85090296199&doi=10.1038%2fs41467-020-18246-6&partnerID=40&md5=40d389a9dbb57128a0565d7e73ba7b3f	Department of Epidemiology and Biostatistics, University of California, San Francisco, San Francisco, CA, United States; Division of Research, Kaiser Permanente Northern California, Oakland, CA, United States; Program in Biological and Medical Informatics, University of California, San Francisco, San Francisco, CA, United States; Department of Urology, University of California, San Francisco, San…	Rashkin, S.R., Department of Epidemiology and Biostatistics, University of California, San Francisco, San Francisco, CA, United States; Graff, R.E., Department of Epidemiology and Biostatistics, University of California, San Francisco, San Francisco, CA, United States, Division of Research, Kaiser Permanente Northern California, Oakland, CA, United States; Kachuri, L., Department of Epidemiology …	Deciphering the shared genetic basis of distinct cancers has the potential to elucidate carcinogenic mechanisms and inform broadly applicable risk assessment efforts. Here, we undertake genome-wide association studies (GWAS) and comprehensive evaluations of heritability and pleiotropy across 18 cancer types in two large, population-based cohorts: the UK Biobank (408,786 European ancestry individu…		cancer; carcinogen; cohort analysis; database; detection method; genetic analysis; genome; pleiotropy; risk assessment; adult; aging; article; biobank; cohort analysis; female; gene expression; genetic correlation; genetic epidemiology; genetic risk; genome-wide association study; heritability; human; human experiment; major clinical study; male; pleiotropy					National Institutes of Health, NIH: K07CA188142 National Institutes of Health, NIH: K24CA169004 National Institutes of Health, NIH: R01CA088164 National Institutes of Health, NIH: R01CA201358 National Institutes of Health, NIH: R25CA112355 National Institutes of Health, NIH: U01CA127298					Bray, F., Global cancer statistics 2018: GLOBOCAN estimates of incidence and mortality worldwide for 36 cancers in 185 countries (2018) CA Cancer J. Clin., 68, pp. 394-424; Mucci, L.A., Familial risk and heritability of cancer among twins in Nordic countries (2016) JAMA, 315, pp. 68-76. , COI: 1:CAS:528:DC%2BC28XhtVarur3E, PID: 26746459; Czene, K., Lichtenstein, P., Hemminki, K., Environmental an…	Witte, J.S.; Department of Epidemiology and Biostatistics, University of California, San Francisco, Division of Research, Kaiser Permanente Northern CaliforniaUnited States; email: jwitte@ucsf.edu			Nature Research					20411723			32887889	English	Nat. Commun.	Article	Final	Open Access	Scopus	2-s2.0-85090296199
de Reyniès A., Javelaud D., Elarouci N., Marsaud V., Gilbert C., Mauviel A.	13907884000;6603228905;55498573300;6603178420;7201382771;7005284905;	Large-scale pan-cancer analysis reveals broad prognostic association between TGF-β ligands, not Hedgehog, and GLI1/2 expression in tumors	2020	Scientific Reports	10	1	14491					10.1038/s41598-020-71559-w	https://www.scopus.com/inward/record.uri?eid=2-s2.0-85090143865&doi=10.1038%2fs41598-020-71559-w&partnerID=40&md5=3c73597b9a958c2433f3718d57756b42	Programme Cartes d’Identité des Tumeurs, Ligue Nationale Contre le Cancer, 14 rue Corvisart, Paris, 75013, France; Institut Curie, PSL Research University, INSERM U1021, CNRS UMR3347, Team “TGF-ß and Oncogenesis”, Equipe Labellisée LIGUE 2016, Orsay, 91400, France; Université Paris-Sud, Orsay, 91400, France	de Reyniès, A., Programme Cartes d’Identité des Tumeurs, Ligue Nationale Contre le Cancer, 14 rue Corvisart, Paris, 75013, France; Javelaud, D., Institut Curie, PSL Research University, INSERM U1021, CNRS UMR3347, Team “TGF-ß and Oncogenesis”, Equipe Labellisée LIGUE 2016, Orsay, 91400, France, Université Paris-Sud, Orsay, 91400, France; Elarouci, N., Programme Cartes d’Identité des Tumeurs, Ligu…	GLI1 expression is broadly accepted as a marker of Hedgehog pathway activation in tumors. Efficacy of Hedgehog inhibitors is essentially limited to tumors bearing activating mutations of the pathway. GLI2, a critical Hedgehog effector, is necessary for GLI1 expression and is a direct transcriptional target of TGF-β/SMAD signaling. We examined the expression correlations of GLI1/2 with TGFB and HH…							Institut National Du Cancer, INCa: MELA13-002 Center for Innovative Technology, CIT Ligue Contre le Cancer: LIGUE-2016 UniversitÃ© Paris-Sud Centre National de la Recherche Scientifique, CNRS Institut National de la Sant&#x00E9; et de la Recherche M&#x00E9;dicale, Inserm Fondation ARC pour la Recherche sur le Cancer, ARC Institut National Du Cancer, INCa	This work was supported by the French national program Cartes d’Identité des Tumeurs (CIT) funded and developed by the Ligue Nationale Contre le Cancer, grants from Ligue Nationale Contre le Cancer (Equipe Labellisée LIGUE-2016), Institut National du Cancer (INCa MELA13-002) and Donation Henriette et Emile Goutière (to A.M), Fondation ARC (to D.J.), and institutional funding from Institut Nationa…				Wu, F., Zhang, Y., Sun, B., McMahon, A.P., Wang, Y., Hedgehog signaling: from basic biology to cancer therapy (2017) Cell Chem. Biol., 24, pp. 252-280. , COI: 1:CAS:528:DC%2BC2sXktVKisbo%3D; Perrot, C.Y., Javelaud, D., Mauviel, A., Overlapping activities of TGF-beta and Hedgehog signaling in cancer: therapeutic targets for cancer treatment (2013) Pharmacol. Ther., 137, pp. 183-199. , COI: 1:CAS:5…	de Reyniès, A.; Programme Cartes d’Identité des Tumeurs, Ligue Nationale Contre le Cancer, Institut Curie, PSL Research University, INSERM U1021, CNRS UMR3347, Team “TGF-ß and Oncogenesis”, Equipe Labellisée LIGUE 2016, 14 rue Corvisart, France; email: Aurelien.DeReynies@ligue-cancer.net			Nature Research					20452322			32879407	English	Sci. Rep.	Article	Final	Open Access	Scopus	2-s2.0-85090143865
Patani H., Rushton M.D., Higham J., Teijeiro S.A., Oxley D., Cutillas P., Sproul D., Ficz G.	57218224239;57214605583;57212689788;57200260036;57206031366;6602932623;24067965100;24448191900;	Transition to naïve human pluripotency mirrors pan-cancer DNA hypermethylation	2020	Nature Communications	11	1	3671					10.1038/s41467-020-17269-3	https://www.scopus.com/inward/record.uri?eid=2-s2.0-85088373666&doi=10.1038%2fs41467-020-17269-3&partnerID=40&md5=8c4e418926b860fb2a3dec0f43b683af	Centre for Haemato-Oncology, Barts Cancer Institute, Queen Mary University of London, London, EC1M 6BQ, United Kingdom; MRC Human Genetics Unit and Edinburgh Cancer Research Centre, MRC Institute of Genetics & Molecular Medicine, University of Edinburgh, Western General Hospital, Crewe Road, Edinburgh, EH4 2XU, United Kingdom; Mass Spectrometry Facility, Babraham Institute, Cambridge, CB22 3AT, U…	Patani, H., Centre for Haemato-Oncology, Barts Cancer Institute, Queen Mary University of London, London, EC1M 6BQ, United Kingdom; Rushton, M.D., Centre for Haemato-Oncology, Barts Cancer Institute, Queen Mary University of London, London, EC1M 6BQ, United Kingdom; Higham, J., MRC Human Genetics Unit and Edinburgh Cancer Research Centre, MRC Institute of Genetics & Molecular Medicine, University…	Epigenetic reprogramming is a cancer hallmark, but how it unfolds during early neoplastic events and its role in carcinogenesis and cancer progression is not fully understood. Here we show that resetting from primed to naïve human pluripotency results in acquisition of a DNA methylation landscape mirroring the cancer DNA methylome, with gradual hypermethylation of bivalent developmental genes. We…		genomic DNA; DNA (cytosine 5) methyltransferase; DNA methyltransferase 3A; histone; histone H3 trimethyl Lys4; mixed function oxidase; oncoprotein; small interfering RNA; TET1 protein, human; cancer; cell component; DNA; gene expression; methylation; alkaline phosphatase assay; Article; cancer cell culture; cancer cell line; cell reprogramming technique; chromatin immunoprecipitation; controlled …		DNA (cytosine 5) methyltransferase; DNA (cytosine 5) methyltransferase 1; histone, 9062-68-4; mixed function oxidase, 9040-60-2; DNA (Cytosine-5-)-Methyltransferases; DNA methyltransferase 3A; histone H3 trimethyl Lys4; Histones; Mixed Function Oxygenases; Proto-Oncogene Proteins; RNA, Small Interfering; TET1 protein, human			Cancer Research UK, CRUK: C47648/A20837 Medical Research Council, MRC: MR/M01892X/1, 1650326	The authors would like to thank Prof. Austin Smith at the WT–MRC Cambridge Stem Cell Institute for providing H9 NK2 cells. We thank Dr. Charles Mein and team from Barts and The London Genome Centre for the Infinium Methylation array and Sequencing services, and we thank Dr. Vinothini Rajeeve, Dr Pedro Casado and Dr. Arran Dokal for the Mass Spectrometry Proteomics service. We thank Dr. Miguel Bra…				Jones, P.A., Baylin, S.B., The epigenomics of cancer (2007) Cell, 128, pp. 683-692. , COI: 1:CAS:528:DC%2BD2sXis12ju7k%3D, PID: 17320506; Baylin, S.B., Jones, P.A., A decade of exploring the cancer epigenome—biological and translational implications (2011) Nat. Rev. Cancer, 11, pp. 726-734. , COI: 1:CAS:528:DC%2BC3MXht1ajur7K, PID: 21941284; Esteller, M., Corn, P.G., Baylin, S.B., Herman, J.G., A…	Ficz, G.; Centre for Haemato-Oncology, Barts Cancer Institute, Queen Mary University of LondonUnited Kingdom; email: g.ficz@qmul.ac.uk			Nature Research					20411723			32699299	English	Nat. Commun.	Article	Final	Open Access	Scopus	2-s2.0-85088373666
Kalra S., Tizhoosh H.R., Shah S., Choi C., Damaskinos S., Safarpoor A., Shafiei S., Babaie M., Diamandis P., Campbell C.J.V., Pantanowitz L.	56430551600;6601983220;57217479162;57217481219;57215768307;57218243127;57218242906;55798633800;16232762600;57207213905;7005166926;	Pan-cancer diagnostic consensus through searching archival histopathology images using artificial intelligence	2020	npj Digital Medicine	3	1	31				2	10.1038/s41746-020-0238-2	https://www.scopus.com/inward/record.uri?eid=2-s2.0-85087279403&doi=10.1038%2fs41746-020-0238-2&partnerID=40&md5=c5fcfbad25bcb59f398a614bd125a2db	Huron Digital Pathology, St. Jacobs, ON, Canada; Kimia Lab, University of Waterloo, Waterloo, ON, Canada; Vector Institute, MaRS Centre, Toronto, ON, Canada; General Hospital/Research Institute (UHN), Toronto, Canada; Stem Cell and Cancer Research Institute, McMaster University, Hamilton, Canada; Department of Pathology and Molecular Medicine, McMaster University, Hamilton, Canada; Department of …	Kalra, S., Huron Digital Pathology, St. Jacobs, ON, Canada, Kimia Lab, University of Waterloo, Waterloo, ON, Canada; Tizhoosh, H.R., Kimia Lab, University of Waterloo, Waterloo, ON, Canada, Vector Institute, MaRS Centre, Toronto, ON, Canada; Shah, S., Huron Digital Pathology, St. Jacobs, ON, Canada; Choi, C., Huron Digital Pathology, St. Jacobs, ON, Canada; Damaskinos, S., Huron Digital Pathology…	The emergence of digital pathology has opened new horizons for histopathology. Artificial intelligence (AI) algorithms are able to operate on digitized slides to assist pathologists with different tasks. Whereas AI-involving classification and segmentation methods have obvious benefits for image analysis, image search represents a fundamental shift in computational pathology. Matching the patholo…		adrenal cortex carcinoma; Article; artificial intelligence; bile duct carcinoma; breast carcinoma; cancer diagnosis; cancer patient; carcinosarcoma; clear cell carcinoma; colon adenocarcinoma; consensus development; cutaneous melanoma; cystadenocarcinoma; diagnostic accuracy; diffuse large B cell lymphoma; endometrium carcinoma; esophagus carcinoma; frozen section; germ cell tumor; glioblastoma; …										Janowczyk, A., Madabhushi, A., Deep learning for digital pathology image analysis: a comprehensive tutorial with selected use cases (2016) J. Pathol. Inform., 7, p. 29; Madabhushi, A., Lee, G., Image analysis and machine learning in digital pathology: Challenges and opportunities (2016) Med. Image Anal., 33, pp. 170-175; Tizhoosh, H.R., Pantanowitz, L., Artificial intelligence and digital patholo…	Tizhoosh, H.R.; Kimia Lab, University of WaterlooCanada; email: tizhoosh@uwaterloo.ca			Nature Research					23986352				English	npj Digit. Med.	Article	Final	Open Access	Scopus	2-s2.0-85087279403
Ding N., Zhang B.T., Ying W.T, Song J., Feng L., Zhang K.T, Li H.X., Xu J., Xiao T., Cheng S.J.	56988672400;57195505670;7102083438;57218151111;57217537101;7404450934;57196359723;54783614500;8433414000;57205708817;	A time-resolved proteotranscriptomics atlas of the human placenta reveals pan-cancer immunomodulators	2020	Signal Transduction and Targeted Therapy	5	1	110					10.1038/s41392-020-00224-5	https://www.scopus.com/inward/record.uri?eid=2-s2.0-85087169928&doi=10.1038%2fs41392-020-00224-5&partnerID=40&md5=e94c6060514c7d73d7c178b4787ece99	College of Bioinformatics Science and Technology, Harbin Medical University, Harbin, 150081, China; State Key Laboratory of Molecular Oncology, Department of Etiology and Carcinogenesis, National Cancer Center/National Clinical Research Center for Cancer/Cancer Hospital, Chinese Academy of Medical Sciences and Peking Union Medical College, Beijing, 100021, China; Department of Neuro-oncology, Neu…	Ding, N., College of Bioinformatics Science and Technology, Harbin Medical University, Harbin, 150081, China; Zhang, B., State Key Laboratory of Molecular Oncology, Department of Etiology and Carcinogenesis, National Cancer Center/National Clinical Research Center for Cancer/Cancer Hospital, Chinese Academy of Medical Sciences and Peking Union Medical College, Beijing, 100021, China, Department o…	[No abstract available]		immunomodulating agent; transcriptome; cancer prognosis; carcinogenesis; cellular distribution; cytotoxicity; female; gene expression; human; immune response; immunoregulation; immunotherapy; Letter; liquid chromatography-mass spectrometry; placenta; placenta development; proteotranscriptomics; RNA sequence; spliceosome; transcriptomics; upregulation					2017YFC0908401 SKLP-O201705 2019-I2M-1-003, 2016-I2M-3-005, 2016-I2M-1-001 JQ2019C004 National Natural Science Foundation of China, NSFC: 31871338, 31571331, 61873075	This work was supported by the CAMS Innovation Fund for Medical Sciences (CIFMS) [2019-I2M-1-003, 2016-I2M-1-001, 2016-I2M-3-005]; National Key R&D Program of China [2017YFC0908401]; the Open Project Program of the State Key Laboratory of Proteomics [SKLP-O201705]; the National Natural Science Foundation of China [31571331, 61873075, 31871338]; and the Natural Science Foundation for Distinguished…				Ferretti, C., Molecular circuits shared by placental and cancer cells, and their implications in the proliferative, invasive and migratory capacities of trophoblasts (2007) Hum. Reprod. Update, 13, pp. 121-141. , COI: 1:CAS:528:DC%2BD2sXhvFWlsrw%3D; Flint, T.R., A comparative analysis of immune privilege in pregnancy and cancer in the context of checkpoint blockade immunotherapy (2018) Semin Onco…	Xu, J.; College of Bioinformatics Science and Technology, Harbin Medical University, College of Bioinformatics Science and Technology, Harbin Medical University, State Key Laboratory of Molecular Oncology, Department of Etiology and Carcinogenesis, National Cancer Center/National Clinical Research Center for Cancer/Cancer Hospital, Chinese Academy of Medical Sciences and Peking Union Medical Coll…			Springer Nature					20959907			32606334	English	Signal Transduct. Target. Ther.	Letter	Final	Open Access	Scopus	2-s2.0-85087169928
González-Reymúndez A., Vázquez A.I.	57191631177;26026159800;	Multi-omic signatures identify pan-cancer classes of tumors beyond tissue of origin	2020	Scientific Reports	10	1	8341					10.1038/s41598-020-65119-5	https://www.scopus.com/inward/record.uri?eid=2-s2.0-85085158338&doi=10.1038%2fs41598-020-65119-5&partnerID=40&md5=214817d49e97853a3c4c8f0c3c8b1b27	Department of Epidemiology and Biostatistics, Michigan State University, East Lansing, MI, United States; Institute for Quantitative Health Science and Engineering (IQ), Michigan State University, East Lansing, MI, United States	González-Reymúndez, A., Department of Epidemiology and Biostatistics, Michigan State University, East Lansing, MI, United States, Institute for Quantitative Health Science and Engineering (IQ), Michigan State University, East Lansing, MI, United States; Vázquez, A.I., Department of Epidemiology and Biostatistics, Michigan State University, East Lansing, MI, United States, Institute for Quantitati…	Despite recent advances in treatment, cancer continues to be one of the most lethal human maladies. One of the challenges of cancer treatment is the diversity among similar tumors that exhibit different clinical outcomes. Most of this variability comes from wide-spread molecular alterations that can be summarized by omic integration. Here, we have identified eight novel tumor groups (C1-8) via om…												Siegel, R.L., Miller, K.D., Jemal, A., Cancer statistics, 2019 (2019) CA. Cancer J. Clin., 69, pp. 7-34. , PID: 30620402; Jamal-Hanjani, M., Quezada, S.A., Larkin, J., Swanton, C., Translational Implications of Tumor Heterogeneity (2015) Clin. Cancer Res., 21, pp. 1258-1266. , COI: 1:CAS:528:DC%2BC2MXkvVems7c%3D, PID: 25770293; Lawrence, M.S., Mutational heterogeneity in cancer and the search for…	Vázquez, A.I.; Institute for Quantitative Health Science and Engineering (IQ), Michigan State UniversityUnited States; email: avazquez@msu.edu			Nature Research					20452322			32433524	English	Sci. Rep.	Article	Final	Open Access	Scopus	2-s2.0-85085158338
Knudsen E.S., Nambiar R., Rosario S.R., Smiraglia D.J., Goodrich D.W., Witkiewicz A.K.	7102867813;57200333067;57130645500;6602734801;7005427578;10939279600;	Pan-cancer molecular analysis of the RB tumor suppressor pathway	2020	Communications Biology	3	1	158					10.1038/s42003-020-0873-9	https://www.scopus.com/inward/record.uri?eid=2-s2.0-85082980228&doi=10.1038%2fs42003-020-0873-9&partnerID=40&md5=1c75f649d21263c7997b17934d2c9a63	Roswell Park Comprehensive Cancer Center, Buffalo, NY 14203, United States; Department of Molecular and Cellular Biology, Buffalo, United States; Center for Personalized Medicine, Buffalo, United States; Department of Genetics and Genomics, Buffalo, United States; Department of Pharmacology and Therapeutics, Buffalo, United States; Department of Pathology, Buffalo, United States	Knudsen, E.S., Roswell Park Comprehensive Cancer Center, Buffalo, NY 14203, United States, Department of Molecular and Cellular Biology, Buffalo, United States, Center for Personalized Medicine, Buffalo, United States; Nambiar, R., Roswell Park Comprehensive Cancer Center, Buffalo, NY 14203, United States, Department of Molecular and Cellular Biology, Buffalo, United States; Rosario, S.R., Roswel…	The retinoblastoma tumor suppressor gene (RB1) plays a critical role in coordinating multiple pathways that impact cancer initiation, disease progression, and therapeutic responses. Here we probed molecular features associated with the RB-pathway across 31 tumor-types. While the RB-pathway has been purported to exhibit multiple mutually exclusive genetic events, only RB1 alteration is mutually ex…												Burkhart, D.L., Sage, J., Cellular mechanisms of tumour suppression by the retinoblastoma gene (2008) Nat. Rev. Cancer, 8, pp. 671-682. , COI: 1:CAS:528:DC%2BD1cXhtVWksLfP, PID: 6996492; Knudsen, E.S., Pruitt, S.C., Hershberger, P.A., Witkiewicz, A.K., Goodrich, D.W., Cell cycle and beyond: exploiting new RB1 controlled mechanisms for cancer therapy (2019) Trends Cancer, 5, pp. 308-324. , COI: 1:…	Knudsen, E.S.; Roswell Park Comprehensive Cancer CenterUnited States; email: erik.knudsen@roswellpark.org			Nature Research					23993642			32242058	English	Commun. Biolog.	Article	Final	Open Access	Scopus	2-s2.0-85082980228
Gulfidan G., Turanli B., Beklen H., Sinha R., Arga K.Y.	57196403618;57196402528;57215043669;7402857632;6506016742;	Pan-cancer mapping of differential protein-protein interactions	2020	Scientific Reports	10	1	3272				2	10.1038/s41598-020-60127-x	https://www.scopus.com/inward/record.uri?eid=2-s2.0-85079813977&doi=10.1038%2fs41598-020-60127-x&partnerID=40&md5=1a25146fa83fba81ee79cadae0c264d3	Department of Bioengineering, Marmara University, Istanbul, 34722, Turkey; Department of Bioengineering, Istanbul Medeniyet University, Istanbul, 34720, Turkey; Department of Biochemistry and Molecular Biology, Penn State College of Medicine, Hershey, PA 17033, United States	Gulfidan, G., Department of Bioengineering, Marmara University, Istanbul, 34722, Turkey; Turanli, B., Department of Bioengineering, Marmara University, Istanbul, 34722, Turkey, Department of Bioengineering, Istanbul Medeniyet University, Istanbul, 34720, Turkey; Beklen, H., Department of Bioengineering, Marmara University, Istanbul, 34722, Turkey; Sinha, R., Department of Biochemistry and Molecul…	Deciphering the variations in the protein interactome is required to reach a systems-level understanding of tumorigenesis. To accomplish this task, we have considered the clinical and transcriptome data on >6000 samples from The Cancer Genome Atlas for 12 different cancers. Utilizing the gene expression levels as a proxy, we have identified the differential protein-protein interactions in each ca…		article; cancer prognosis; carcinogenesis; controlled study; gene expression level; human; major clinical study; prognosis; protein protein interaction					Marmara Ãniversitesi: FEN-C-YLP-170118-0013 117S489	This work was supported by Marmara University Scientific Research Projects Committee (BAPKO) in the context of the project FEN-C-YLP-170118-0013 and TUBITAK through project 117S489. The scholarship under the YOK 100/2000 Doctoral Fellowship Program provided to Gizem Gulfidan is greatly acknowledged.				Sevimoglu, T., Arga, K.Y., The role of protein interaction networks in systems biomedicine (2014) CSBJ, 11, pp. 22-27; Uhlén, M., Tissue-based map of the human proteome (2015) Science, 80, p. 347; Yeger-Lotem, E., Sharan, R., Human protein interaction networks across tissues and diseases (2015) Front. Genet, 6, pp. 1-5; Chatr-Aryamontri, A., The BioGRID interaction database: 2017 update (2017) Nu…	Arga, K.Y.; Department of Bioengineering, Marmara UniversityTurkey; email: kazim.arga@marmara.edu.tr			Nature Research					20452322			32094374	English	Sci. Rep.	Article	Final	Open Access	Scopus	2-s2.0-85079813977
Li Y.S., Jiang T., Zhou W.W., Li J.Y., Li X., Wang Q., Jin X.Y., Yin J.Q., Chen L.X., Zhang Y.P., Xu J., Li X.	38862030700;57204722023;57215070395;57196047345;57211005945;57210993336;57212680394;57212678566;57215061736;54379337800;54783614500;35237863400;	Pan-cancer characterization of immune-related lncRNAs identifies potential oncogenic biomarkers	2020	Nature Communications	11	1	1000				7	10.1038/s41467-020-14802-2	https://www.scopus.com/inward/record.uri?eid=2-s2.0-85079785175&doi=10.1038%2fs41467-020-14802-2&partnerID=40&md5=f8fde29e6446c3ca314871df63f5e8df	College of Bioinformatics Science and Technology, Harbin Medical University, Harbin, Heilongjiang 150081, China; Key Laboratory of Tropical Translational Medicine of Ministry of Education, Hainan Medical University, Haikou, 571199, China; College of Biomedical Information and Engineering, Hainan Medical University, Haikou, Hainan 570100, China	Li, Y., College of Bioinformatics Science and Technology, Harbin Medical University, Harbin, Heilongjiang 150081, China, Key Laboratory of Tropical Translational Medicine of Ministry of Education, Hainan Medical University, Haikou, 571199, China, College of Biomedical Information and Engineering, Hainan Medical University, Haikou, Hainan 570100, China; Jiang, T., College of Bioinformatics Science…	Long noncoding RNAs (lncRNAs) are emerging as critical regulators of gene expression and they play fundamental roles in immune regulation. Here we introduce an integrated algorithm, ImmLnc, for identifying lncRNA regulators of immune-related pathways. We comprehensively chart the landscape of lncRNA regulation in the immunome across 33 cancer types and show that cancers with similar tissue origin…		long untranslated RNA; tumor marker; long untranslated RNA; tumor marker; biomarker; cancer; gene expression; mutation; RNA; access to information; algorithm; Article; cancer chemotherapy; cancer classification; cancer immunotherapy; cancer prognosis; cell infiltration; gene expression; gene function; gene mutation; genetic regulation; immunity; immunocompetent cell; immunomodulation; immunoregul…		Biomarkers, Tumor; RNA, Long Noncoding			2018YFC2000100 JQ2019C004 National Natural Science Foundation of China, NSFC: 31871338, 31970646, 61873075	This work was supported by the National Key R&D Program of China (2018YFC2000100); the National Natural Science Foundation of China (61873075, 31871338, and 31970646); Heilongjiang Touyan Innovation Team Program; and Natural Science Foundation for Distinguished Young Scholars of Heilongjiang Province (JQ2019C004).				Delgado, M.D., Leon, J., Gene expression regulation and cancer (2006) Clin. Transl. Oncol., 8, pp. 780-787. , COI: 1:CAS:528:DC%2BD2sXovF2iug%3D%3D; Lee, T.I., Young, R.A., Transcriptional regulation and its misregulation in disease (2013) Cell, 152, pp. 1237-1251. , COI: 1:CAS:528:DC%2BC3sXktFWiuro%3D, PID: 3640494; Huarte, M., The emerging role of lncRNAs in cancer (2015) Nat. Med., 21, pp. 125…	Li, Y.; College of Bioinformatics Science and Technology, Harbin Medical UniversityChina; email: liyongsheng@ems.hrbmu.edu.cn			Nature Research					20411723			32081859	English	Nat. Commun.	Article	Final	Open Access	Scopus	2-s2.0-85079785175
Li C.H., Prokopec S.D., Sun R.X., Yousif F., Schmitz N., Al-Shahrour F., Atwal G., Bailey P.J., Biankin A.V., Boutros P.C., Campbell P.J., Chang D.K., Cooke S.L., Deshpande V., Faltas B.M., Faquin W.C., Garraway L., Getz G., Grimmond S.M., Haider S., Hoadley K.A., Jiao W., Kaiser V.B., Karlić R., Kato M., Kübler K., Lazar A.J., Li C.H., Louis D.N., Margolin A., Martin S., Nahal-Bose H.K., Nielsen…	57218668489;37112817300;57218669610;56122786600;57218668000;6506782316;57216015445;57214755732;6602158065;6602545313;35397659000;57218672291;57218667810;35214385900;57218669061;7003329748;57195658589;57218240302;57210816257;57218668874;57218667597;54383358000;15073045300;36087476200;56424495000;57202949422;57218186360;57193918712;57218673773;9334737300;55450097800;57207821547;57218675983;23398116…	Sex differences in oncogenic mutational processes	2020	Nature Communications	11	1	4330				2	10.1038/s41467-020-17359-2	https://www.scopus.com/inward/record.uri?eid=2-s2.0-85079052881&doi=10.1038%2fs41467-020-17359-2&partnerID=40&md5=c4e3da4a8ae11e600ac2cc9a1077db0f																														Article
Goldman M.J., Zhang J.J., Fonseca N.A., Cortés-Ciriano I., Xiang Q., Craft B., Piñeiro-Yáñez E., O’Connor B.D., Bazant W., Barrera E., Muñoz-Pomer A., Petryszak R., Füllgrabe A., Al-Shahrour F., Keays M., Haussler D., Weinstein J.N., Huber W., Valencia A., Park P.J., Papatheodorou I., Zhu J.C., Ferretti V., Vazquez M.	57202567254;57196377342;35974889500;55542312100;57214842864;37664503300;56531952400;57214750538;57200336101;57190045711;35196640800;8727670500;56955605400;6506782316;55658204800;7006637893;7201817430;56941421600;16308427600;57216428158;6504799575;57214841173;57215599361;55628532056;	A user guide for the online exploration and visualization of PCAWG data	2020	Nature Communications	11	1	3400					10.1038/s41467-020-16785-6	https://www.scopus.com/inward/record.uri?eid=2-s2.0-85087613567&doi=10.1038%2fs41467-020-16785-6&partnerID=40&md5=9e28d51b0f403f13bf6ec2f229cc2b4f	UC Santa Cruz Genomics Institute, Santa Cruz, CA 95064, United States; Ontario Institute for Cancer Research, Toronto, ON M5G 0A3, Canada; European Molecular Biology Laboratory, European Bioinformatics Institute, EMBL-EBI, Hinxton, CB10 1SD, United Kingdom; Department of Biomedical Informatics, Harvard Medical School, Boston, MA, United States; Centre for Molecular Science Informatics, Department…	Goldman, M.J., UC Santa Cruz Genomics Institute, Santa Cruz, CA 95064, United States; Zhang, J., Ontario Institute for Cancer Research, Toronto, ON M5G 0A3, Canada; Fonseca, N.A., European Molecular Biology Laboratory, European Bioinformatics Institute, EMBL-EBI, Hinxton, CB10 1SD, United Kingdom; Cortés-Ciriano, I., Department of Biomedical Informatics, Harvard Medical School, Boston, MA, United…	The Pan-Cancer Analysis of Whole Genomes (PCAWG) project generated a vast amount of whole-genome cancer sequencing resource data. Here, as part of the ICGC/TCGA Pan-Cancer Analysis of Whole Genomes (PCAWG) Consortium, which aggregated whole genome sequencing data from 2658 cancers across 38 tumor types, we provide a user’s guide to the five publicly available online data exploration and visualiza…		cancer; genetic analysis; genome; genomics; tumor; visualization; World Wide Web; Article; chromosome arm; cohort analysis; copy number variation; DNA methylation; gene expression; gene mutation; heterozygosity; human; major clinical study; nucleosome; protein expression; protein phosphorylation; protein structure; risk management; tumor gene; whole exome sequencing; biology; chromothripsis; comp…					National Science Foundation, NSF Marie Curie: 703543 Wellcome Trust, WT: 108437/Z/15/Z National Institutes of Health, NIH: 5U24CA210974-02, 5U24CA180951-04 National Cancer Institute, NCI Ontario Institute for Cancer Research, OICR Horizon 2020 Framework Programme, H2020 National Science Foundation, NSF: 1127112, SEV 2015-0493 European Molecular Biology Laboratory, EMBL	The ICGC Data Portal development is supported by the Ontario Institute for Cancer Research (OICR) through funding provided by the government of Ontario. UCSC Xena development is supported by the National Cancer Institute of the National Institutes of Health under award numbers 5U24CA180951-04 and 5U24CA210974-02. The content is solely the responsibility of the authors and does not necessarily rep…				Campbell, P.J., Pan-cancer analysis of whole genomes (2020) Nature, 578, pp. 82-93; Kent, W.J., The human genome browser at UCSC (2002) Genome Res., 12, pp. 996-1006. , COI: 1:CAS:528:DC%2BD38Xks12hs7s%3D; Zerbino, D.R., Ensembl 2018 (2018) Nucleic Acids Res., 46, pp. D754-D761. , COI: 1:CAS:528:DC%2BC1cXitlGisLvK; Piñeiro-Yáñez, E., PanDrugs: a novel method to prioritize anticancer drug treatmen…	Goldman, M.J.; UC Santa Cruz Genomics InstituteUnited States; email: mary@soe.ucsc.edu			Nature Research					20411723			32636365	English	Nat. Commun.	Article	Final	Open Access	Scopus	2-s2.0-85087613567
Bhandari V., Li C.H., Bristow R.G., Boutros P.C., PCAWG Consortium	57190607334;57193918712;7006947046;57205479180;	Divergent mutational processes distinguish hypoxic and normoxic tumours	2020	Nature Communications	11	1	737				6	10.1038/s41467-019-14052-x	https://www.scopus.com/inward/record.uri?eid=2-s2.0-85079073682&doi=10.1038%2fs41467-019-14052-x&partnerID=40&md5=44719fea24b2a783c1dabb08f83d4cbf	Department of Medical Biophysics, University of Toronto, Toronto, Canada; Ontario Institute for Cancer Research, Toronto, Canada; Department of Human Genetics, University of California, Los Angeles, United States; Division of Cancer Sciences, Faculty of Biology, Health and Medicine, University of Manchester, Manchester, United Kingdom; The Christie NHS Foundation Trust, Manchester, United Kingdom…	Bhandari, V., Department of Medical Biophysics, University of Toronto, Toronto, Canada, Ontario Institute for Cancer Research, Toronto, Canada; Li, C.H., Department of Medical Biophysics, University of Toronto, Toronto, Canada, Ontario Institute for Cancer Research, Toronto, Canada, Department of Human Genetics, University of California, Los Angeles, United States; Bristow, R.G., Division of Canc…	Many primary tumours have low levels of molecular oxygen (hypoxia), and hypoxic tumours respond poorly to therapy. Pan-cancer molecular hallmarks of tumour hypoxia remain poorly understood, with limited comprehension of its associations with specific mutational processes, non-coding driver genes and evolutionary features. Here, as part of the ICGC/TCGA Pan-Cancer Analysis of Whole Genomes (PCAWG)…		cancer; etiology; gene; gene expression; genome; genomics; hypoxia; mutation; tumor; Article; cancer classification; cohort analysis; controlled study; gene interaction; gene mutation; genetic association; genetic variability; human; human tissue; hypoxia; hypoxic tumor; major clinical study; molecular evolution; mutational analysis; neoplasm; oncogene c myc; PTEN gene; RNA sequencing; tumor micr…		phosphatidylinositol 3,4,5 trisphosphate 3 phosphatase, 210488-47-4; PTEN Phosphohydrolase; PTEN protein, human; TP53 protein, human; Tumor Suppressor Protein p53			University of California, UC Canadian Cancer Society, CBCF: 705649 Genome Canada Cancer Research UK, CRUK Government of Canada Canadian Institutes of Health Research, CIHR Princess Margaret Cancer Foundation, PMCF Ontario Institute for Cancer Research, OICR Prostate Cancer Canada, PCC Movember Foundation: T2013, 2014-01 Government of Ontario P30CA016042 Canadian Institutes of Health Research, CIH…	The authors gratefully thank Dr. Marianne Koritzinsky for insightful suggestions and thank Jenna E. van Leeuwen for visualization support. The authors also thank all members of the Boutros and Bristow labs for helpful suggestions. We acknowledge the contributions of the many clinical networks across ICGC and TCGA who provided samples and data to the PCAWG Consortium, and the contributions of the …				Weber, C.E., Kuo, P.C., The tumor microenvironment (2012) Surg. Oncol., 21, pp. 172-177; Blagosklonny, M.V., Antiangiogenic therapy and tumor progression (2004) Cancer Cell, 5, pp. 13-17. , COI: 1:CAS:528:DC%2BD2cXhtFGrsLs%3D; Vaupel, P., Thews, O., Hoeckel, M., Treatment resistance of solid tumors (2001) Med. Oncol., 18, pp. 243-260. , COI: 1:CAS:528:DC%2BD38Xmt1agt7k%3D; Dhani, N., Fyles, A., H…	Boutros, P.C.; Department of Medical Biophysics, University of TorontoCanada; email: pboutros@mednet.ucla.edu			Nature Research					20411723			32024819	English	Nat. Commun.	Article	Final	Open Access	Scopus	2-s2.0-85079073682
Rubanova Y., Shi R., Harrigan C.F., Li R., Wintersinger J., Sahin N., Deshwar A., Dentro S.C., Leshchiner I., Gerstung M., Jolly C., Haase K., Tarabichi M., Wintersinger J., Deshwar A.G., Yu K., Gonzalez S., Rubanova Y., Macintyre G., Adams D.J., Anur P., Beroukhim R., Boutros P.C., Bowtell D.D., Campbell P.J., Cao S., Christie E.L., Cmero M., Cun Y., Dawson K.J., Demeulemeester J., Donmez N., Dr…	57211450858;57217423395;57212150181;57210589391;56595228100;57209090470;57216637698;55596316200;8836574800;23011906700;57216324963;57191953327;37462110400;56595228100;55631056600;57189991466;56720064800;57211450858;25723483000;57202516951;57202296209;6507380004;57205479180;35271003200;35397659000;55936949100;26025604900;56121150500;57218701505;7201689950;57217198222;57211702395;57217194759;700397…	Reconstructing evolutionary trajectories of mutation signature activities in cancer using TrackSig	2020	Nature Communications	11	1	731				1	10.1038/s41467-020-14352-7	https://www.scopus.com/inward/record.uri?eid=2-s2.0-85079071600&doi=10.1038%2fs41467-020-14352-7&partnerID=40&md5=6c0f1b2948d12983c08651dc3b3f5354	Department of Computer Science, University of Toronto, Toronto, ON M5S 2E4, Canada; Donnelly Centre for Cellular and Biomolecular Research, University of Toronto, Toronto, ON M5S 3E1, Canada; Vector Institute, Toronto, ON M5G 1M1, Canada; Department of Molecular Genetics, University of Toronto, Toronto, ON M5S 1A8, Canada; Ontario Institute for Cancer Research, Toronto, ON M5G 0A3, Canada; Comput…	Rubanova, Y., Department of Computer Science, University of Toronto, Toronto, ON M5S 2E4, Canada, Donnelly Centre for Cellular and Biomolecular Research, University of Toronto, Toronto, ON M5S 3E1, Canada, Vector Institute, Toronto, ON M5G 1M1, Canada, University of Toronto, Toronto, ON M5S 3E1, Canada, Vector Institute, Toronto, ON M5G 1L7, Canada; Shi, R., Department of Computer Science, Univer…	The type and genomic context of cancer mutations depend on their causes. These causes have been characterized using signatures that represent mutation types that co-occur in the same tumours. However, it remains unclear how mutation processes change during cancer evolution due to the lack of reliable methods to reconstruct evolutionary trajectories of mutational signature activity. Here, as part …		cancer; genomics; mutation; reconstruction; trajectory; allele; analytical error; Article; cancer classification; cancer genetics; cancer tissue; controlled study; data analysis; false positive result; gene frequency; gene mutation; genome analysis; human; malignant neoplasm; simulation; whole genome sequencing; biology; computer simulation; genetics; human genome; molecular evolution; mutation; …			SciClone; TrackSig		Nvidia Canada First Research Excellence Fund, CFREF University of Toronto, UofT Genome Canada Ontario Institute for Cancer Research, OICR	We thank Pan-cancer Analysis of Whole Genomes (PCAWG) network, and in particular the PCAWG Evolution and Heterogeneity working group, for providing data, analysis and valuable input on this project. We would in particular like to highlight Peter Van Loo, Clemency Jolly, Stefan Dentro, David Wedge, Paul Boutros, Lydia Liu, and Moritz Gerstung who provided valuable feedback during the development o…				Nik-Zainal, S., The life history of 21 breast cancers (2012) Cell, 149, pp. 994-1007. , COI: 1:CAS:528:DC%2BC38XntlymtLY%3D, PID: 22608083; Alexandrov, L., Signatures of mutational processes in human cancer (2013) Nature, 500, pp. 415-421. , COI: 1:CAS:528:DC%2BC3sXhtlWjur7M, PID: 23945592; Hainaut, P., Pfeifer, G.P., Patterns of p53 G–>T transversions in lung cancers reflect the primary mutageni…	Morris, Q.; Department of Computer Science, University of TorontoCanada; email: morrisq@mskcc.org			Nature Research					20411723			32024834	English	Nat. Commun.	Article	Final	Open Access	Scopus	2-s2.0-85079071600
Sieverling L., Hong C., Koser S.D., Ginsbach P., Kleinheinz K., Hutter B., Braun D.M., Cortés-Ciriano I., Xi R., Kabbe R., Park P.J., Eils R., Schlesner M., Akdemir K.C., Alvarez E.G., Baez-Ortega A., Beroukhim R., Boutros P.C., Bowtell D.D.L., Brors B., Burns K.H., Campbell P.J., Chan K., Chen K., Cortés-Ciriano I., Dueso-Barroso A., Dunford A.J., Edwards P.A., Estivill X., Etemadmoghadam D., Fe…	55971761000;57214760157;56672773300;55845848600;56181944700;14321493700;57202073344;55542312100;36492540500;35776260300;7202425142;57210439970;57211672949;36458091200;57214754583;56816967200;6507380004;57205479180;35271003200;6701770436;7102857261;35397659000;37013153800;36781872300;55542312100;57214669121;57147820100;57028840300;57210878787;22934273000;38361241800;57211633264;8528967600;35727514…	Genomic footprints of activated telomere maintenance mechanisms in cancer	2020	Nature Communications	11	1	733				5	10.1038/s41467-019-13824-9	https://www.scopus.com/inward/record.uri?eid=2-s2.0-85079058593&doi=10.1038%2fs41467-019-13824-9&partnerID=40&md5=3e1f4065f0e96e34be9b85a955b34c5b	Division of Applied Bioinformatics, German Cancer Research Center (DKFZ), Heidelberg, 69120, Germany; Faculty of Biosciences, Heidelberg University, Heidelberg, 69120, Germany; Division of Theoretical Bioinformatics, German Cancer Research Center (DKFZ), Heidelberg, 69120, Germany; Department for Bioinformatics and Functional Genomics, Institute for Pharmacy and Molecular Biotechnology (IPMB) and…	Sieverling, L., Division of Applied Bioinformatics, German Cancer Research Center (DKFZ), Heidelberg, 69120, Germany, Division of Applied Bioinformatics, German Cancer Research Center (DKFZ), Heidelberg, 69120, Germany, Faculty of Biosciences, Heidelberg University, Heidelberg, 69120, Germany, Faculty of Biosciences, Heidelberg University, Heidelberg, 69120, Germany; Hong, C., Division of Applied…	Cancers require telomere maintenance mechanisms for unlimited replicative potential. They achieve this through TERT activation or alternative telomere lengthening associated with ATRX or DAXX loss. Here, as part of the ICGC/TCGA Pan-Cancer Analysis of Whole Genomes (PCAWG) Consortium, we dissect whole-genome sequencing data of over 2500 matched tumor-control samples from 36 different tumor types …		checkpoint kinase 1; Daxx protein; DNA; telomerase; telomerase reverse transcriptase; transcriptional regulator ATRX; tumor marker; ATRX protein, human; chaperone; corepressor protein; DAXX protein, human; long untranslated RNA; telomerase; TERT protein, human; transcriptional regulator ATRX; cancer; genetic marker; genomics; mutation; tumor; Article; bile duct carcinoma; bladder cancer; bone can…		Daxx protein, 481325-68-2; DNA, 9007-49-2; DNA helicase; telomerase reverse transcriptase, 120178-12-3; transcriptional regulator ATRX; Werner syndrome ATP dependent helicase; ATRX protein, human; Co-Repressor Proteins; DAXX protein, human; Molecular Chaperones; RNA, Long Noncoding; Telomerase; TERT protein, human; X-linked Nuclear Protein			Deutsche Forschungsgemeinschaft, DFG Horizon 2020 Framework Programme, H2020: 703543 01KU1001A, 01KU1505A Deutsche Forschungsgemeinschaft, DFG Bundesministerium fÃ¼r Bildung und Forschung, BMBF: 01ZX1302	We thank J. Kerssemakers, M. Prinz, and M. Heinold for their help in data processing. We thank I. Buchhalter for annotation of simple nucleotide variations. We thank D. Hübschmann for his support in correlation analysis. We thank all TelNet curators for sharing the results of their extensive literature research. We thank K.I. Deeg, P. Lichter, and S.M. Pfister for their support in early stages of…				O’Sullivan, R.J., Karlseder, J., Telomeres: protecting chromosomes against genome instability (2010) Nat. Rev. Mol. Cell Biol., 11, pp. 171-181. , PID: 20125188, COI: 1:CAS:528:DC%2BC3cXhsVWhtrk%3D; Allshire, R.C., Dempster, M., Hastie, N.D., Human telomeres contain at least three types of G-rich repeat distributed non-randomly (1989) Nucleic Acids Res., 17, pp. 4611-4627. , COI: 1:CAS:528:DyaL1M…	Feuerbach, L.; Division of Applied Bioinformatics, German Cancer Research Center (DKFZ)Germany; email: l.feuerbach@dkfz-heidelberg.de			Nature Research					20411723			32024817	English	Nat. Commun.	Article	Final	Open Access	Scopus	2-s2.0-85079058593
Savary C., Kim A., Lespagnol A., Gandemer V., Pellier I., Andrieu C., Pagès G., Galibert M.-D., Blum Y., de Tayrac M.	57205247401;57206860365;56561679800;6602089490;6603102583;57214145462;41762122900;6602343116;36604028800;14028004600;	Depicting the genetic architecture of pediatric cancers through an integrative gene network approach	2020	Scientific Reports	10	1	1224					10.1038/s41598-020-58179-0	https://www.scopus.com/inward/record.uri?eid=2-s2.0-85078334146&doi=10.1038%2fs41598-020-58179-0&partnerID=40&md5=bee86939db6a46d91674ccb5297730d0	Univ Rennes, CNRS, IGDR (Institut de génétique et développement de Rennes) - UMR 6290, Rennes, France; Somatic Cancer Genetics Department, Pontchaillou University Hospital, Rennes, France; Pediatric Oncology Department, Pontchaillou University Hospital, Rennes, France; Pediatric Immuno-Hemato-Oncology Unit, Angers University Hospital, Angers, France; Molecular Genetics and Genomics Department, Po…	Savary, C., Univ Rennes, CNRS, IGDR (Institut de génétique et développement de Rennes) - UMR 6290, Rennes, France; Kim, A., Univ Rennes, CNRS, IGDR (Institut de génétique et développement de Rennes) - UMR 6290, Rennes, France; Lespagnol, A., Somatic Cancer Genetics Department, Pontchaillou University Hospital, Rennes, France; Gandemer, V., Univ Rennes, CNRS, IGDR (Institut de génétique et dévelop…	The genetic etiology of childhood cancers still remains largely unknown. It is therefore essential to develop novel strategies to unravel the spectrum of pediatric cancer genes. Statistical network modeling techniques have emerged as powerful methodologies for enabling the inference of gene-disease relationship and have been performed on adult but not pediatric cancers. We performed a deep multi-…		transcriptome; tumor marker; biology; child; computer simulation; female; gene expression; gene expression profiling; gene expression regulation; gene regulatory network; genetic database; genetic predisposition; genetics; genomics; human; male; neoplasm; physiology; preschool child; procedures; protein analysis; statistical model; system analysis; Biomarkers, Tumor; Child; Child, Preschool; Comp…		Biomarkers, Tumor			Institut National Du Cancer, INCa Institut National Du Cancer, INCa Direction GÃ©nÃ©rale de lâoffre de Soins, DGOS	This work was funded by the PRT-K16-155 2016 from the French National Cancer Institute (INCa) and the Direction Générale de l’Offre de Soins (DGOS). We thank all members of the French Children’s Oncology Study Group (GOCE), the Molecular Genetics Laboratory (CHU, Rennes) and the Department of Genetics and Development (UMR6290 CNRS, Université Rennes 1) for their help and advice. We would like to …				Siegel, R.L., Miller, K.D., Jemal, A., Cancer statistics, 2019: Cancer Statistics, 2019 (2019) CA A. Cancer J. Clin., 69, pp. 7-34; Zhang, J., Germline Mutations in Predisposition Genes in Pediatric Cancer (2015) N. Engl. J. Med., 373, pp. 2336-2346. , COI: 1:CAS:528:DC%2BC28Xht1ylurbL, PID: 26580448; Gröbner, S.N., The landscape of genomic alterations across childhood cancers (2018) Nat., 555, p…	de Tayrac, M.; Univ Rennes, CNRS, IGDR (Institut de génétique et développement de Rennes) - UMR 6290France; email: marie.detayrac@univ-rennes1.fr			Nature Research					20452322			31988326	English	Sci. Rep.	Article	Final	Open Access	Scopus	2-s2.0-85078334146
Oh J.-H., Jang S.J., Kim J., Sohn I., Lee J.-Y., Cho E.J., Chun S.-M., Sung C.O.	57207574586;7402219111;57193775109;7004948222;57206733817;57207825017;55775173200;8607304000;	Spontaneous mutations in the single TTN gene represent high tumor mutation burden	2020	npj Genomic Medicine	5	1	33				2	10.1038/s41525-019-0107-6	https://www.scopus.com/inward/record.uri?eid=2-s2.0-85078060143&doi=10.1038%2fs41525-019-0107-6&partnerID=40&md5=cf8fc4678687866564d6f4947666cb1c	Department of Medical Science, Asan Medical Institute of Convergence Science and Technology, University of Ulsan College of Medicine, Asan Medical Center, Seoul, South Korea; Center for Cancer Genome Discovery, Asan Institute for Life Science, University of Ulsan College of Medicine, Asan Medical Center, Seoul, South Korea; Department of Pathology, Asan Medical Center, University of Ulsan College…	Oh, J.-H., Department of Medical Science, Asan Medical Institute of Convergence Science and Technology, University of Ulsan College of Medicine, Asan Medical Center, Seoul, South Korea, Center for Cancer Genome Discovery, Asan Institute for Life Science, University of Ulsan College of Medicine, Asan Medical Center, Seoul, South Korea; Jang, S.J., Center for Cancer Genome Discovery, Asan Institute…	Tumor mutation burden (TMB) is an emerging biomarker, whose calculation requires targeted sequencing of many genes. We investigated if the measurement of mutation counts within a single gene is representative of TMB. Whole-exome sequencing (WES) data from the pan-cancer cohort (n = 10,224) of TCGA, and targeted sequencing (tNGS) and TTN gene sequencing from 24 colorectal cancer samples (AMC cohor…		APC protein; protein p53; acute myeloid leukemia; adrenal cortex carcinoma; Article; bile duct carcinoma; breast carcinoma; carcinosarcoma; clear cell carcinoma; cohort analysis; colloid carcinoma; colon adenocarcinoma; colorectal cancer; cutaneous melanoma; diffuse large B cell lymphoma; endometrium carcinoma; esophagus carcinoma; female; frameshift mutation; gene; gene sequence; germ cell tumor…					Ministry of Trade, Industry and Energy, MOTIE: 10067407, 10067796 Ministry of Trade, Industry and Energy, MOTIE National Research Foundation of Korea, NRF: NRF-2019M3E5D4066900, NRF-2017R1C1B2009899, NRF-2017M3A9G5061671, NRF-2019R1A2C1084460	This work was supported by the Basic Science Research Program of the National Research Foundation of Korea (NRFK) (NRF-2017R1C1B2009899 and NRF-2019R1A2C1084460), the Bio and Medical Technology Development Program of the NRFK (NRF-2017M3A9G5061671 and NRF-2019M3E5D4066900), and the Technology Innovation Program for Fostering New Post-Genome Industry, funded by the Ministry of Trade, Industry, and…				Kinzler, K.W., Vogelstein, B., Lessons from hereditary colorectal cancer (1996) Cell, 87, pp. 159-170. , COI: 1:CAS:528:DyaK28XmsVGhs7g%3D; Vogelstein, B., Genetic alterations during colorectal-tumor development (1988) N. Engl. J. Med., 319, pp. 525-532. , COI: 1:STN:280:DyaL1czgt1aqtQ%3D%3D; Cancer Genome Atlas, N., Comprehensive molecular characterization of human colon and rectal cancer (2012)…	Sung, C.O.; Department of Pathology, Asan Medical Center, University of Ulsan College of MedicineSouth Korea; email: co.sung@amc.seoul.kr			Nature Research					20567944				English	npj Genom. Med.	Article	Final		Scopus	2-s2.0-85078060143
Luo M.Y., Liu Y.Y., Shao R.F., Bhyan S.B., Wee Y., Zhao M.	57203136604;56708454000;57218563635;57206728175;57200695661;56603480000;	Mutational analysis revealed 97 key cancer metastasis genes from extracellular vesicles associated with patient survival	2020	Meta Gene	26		100781					10.1016/j.mgene.2020.100781	https://www.scopus.com/inward/record.uri?eid=2-s2.0-85089570657&doi=10.1016%2fj.mgene.2020.100781&partnerID=40&md5=a32e6c54af400691b6ee876e517d6711	School of Science and Engineering, University of the Sunshine Coast, Maroochydore DC, Queensland 4558, Australia	Luo, M., School of Science and Engineering, University of the Sunshine Coast, Maroochydore DC, Queensland 4558, Australia; Liu, Y., School of Science and Engineering, University of the Sunshine Coast, Maroochydore DC, Queensland 4558, Australia; Shao, R., School of Science and Engineering, University of the Sunshine Coast, Maroochydore DC, Queensland 4558, Australia; Bhyan, S.B., School of Scienc…	Extracellular vesicles (EVs) are small membrane vesicles secreted into the extracellular environment to play important roles in intercellular communications. Although there are some examples linking EVs to metastasis, there is a knowledge gaps about the common and unique roles for EVs in different cancer types. These systematic examination across different cancer types might provide the cancer sp…	Cancer biomarkers; Cancer metastasis; Extracellular vesicles; Ligand-receptor interaction; Pan-cancer analysis; Systems biology	anoikis; Article; bioinformatics; cancer diagnosis; cancer survivor; cell survival; copy number variation; epithelial mesenchymal transition; exosome; extracellular matrix; gene deletion; gene ontology; genetic screening; human; metastasis; mutational analysis; overall survival; priority journal; protein protein interaction; quality control; signal transduction; social network; somatic mutation; …						We thank Prof. Richard Burns for his review of our manuscript.				Ahmad, J., Hasnain, S.E., Siddiqui, M.A., Ahamed, M., Musarrat, J., Al-Khedhairy, A.A., MicroRNA in carcinogenesis and cancer diagnostics: a new paradigm (2013) Indian J. Med. Res., 137, pp. 680-694; Andreu, Z., Yáñez-Mó, M., Tetraspanins in extracellular vesicle formation and function (2014) Front. Immunol., 5, p. 442; Bandyopadhyay, S., Pai, S.K., Gross, S.C., Hirota, S., Hosobe, S., Miura, K.,…	Zhao, M.; School of Science and Engineering, University of the Sunshine CoastAustralia; email: mzhao@usc.edu.au			Elsevier B.V.					22145400				English	Meta Gene	Article	Final		Scopus	2-s2.0-85089570657
Cmero M., Yuan K., Ong C.S., Schröder J., Adams D.J., Anur P., Beroukhim R., Boutros P.C., Bowtell D.D.L., Campbell P.J., Cao S., Christie E.L., Cun Y., Dawson K.J., Demeulemeester J., Dentro S.C., Deshwar A.G., Donmez N., Drews R.M., Eils R., Fan Y., Fittall M.W., Garsed D.W., Gerstung M., Getz G., Gonzalez S., Ha G., Haase K., Imielinski M., Jerman L., Ji Y., Jolly C., Kleinheinz K., Lee J., Le…	56121150500;56711625700;57216727696;25723678000;57202516951;57202296209;6507380004;57205479180;35271003200;35397659000;55936949100;26025604900;57218701505;7201689950;57217198222;55596316200;55631056600;57211702395;57217194759;7003976942;57193239785;57218877327;35727514400;23011906700;8634683800;56720064800;36015155300;57191953327;8382413000;57205031534;57214131453;57216324963;56181944700;56181416…	Inferring structural variant cancer cell fraction	2020	Nature Communications	11	1	730				2	10.1038/s41467-020-14351-8	https://www.scopus.com/inward/record.uri?eid=2-s2.0-85079039901&doi=10.1038%2fs41467-020-14351-8&partnerID=40&md5=0f73b5708de4a86c3ee8a2da78f9cc4d	Department of Surgery, Division of Urology, Royal Melbourne Hospital and University of Melbourne, Parkville, VIC 3050, Australia; The Epworth Prostate Centre, Epworth Hospital, Richmond, VIC 3121, Australia; Department of Computing and Information Systems, University of Melbourne, Parkville, VIC 3010, Australia; Bioinformatics Division, The Walter and Eliza Hall Institute of Medical Research, Par…	Cmero, M., Department of Surgery, Division of Urology, Royal Melbourne Hospital and University of Melbourne, Parkville, VIC 3050, Australia, The Epworth Prostate Centre, Epworth Hospital, Richmond, VIC 3121, Australia, Department of Computing and Information Systems, University of Melbourne, Parkville, VIC 3010, Australia, Bioinformatics Division, The Walter and Eliza Hall Institute of Medical Re…	We present SVclone, a computational method for inferring the cancer cell fraction of structural variant (SV) breakpoints from whole-genome sequencing data. SVclone accurately determines the variant allele frequencies of both SV breakends, then simultaneously estimates the cancer cell fraction and SV copy number. We assess performance using in silico mixtures of real samples, at known proportions,…		cancer; cell; genome; numerical method; performance assessment; ultrastructure; Article; cancer cell fraction; cell fractionation; computer model; copy number variation; gene frequency; gene rearrangement; genetic algorithm; human; liver cancer; molecular cloning; ovary cancer; overall survival; pancreas cancer; single nucleotide polymorphism; SVclone; whole genome sequencing; algorithm; biology;…					Cancer Research UK, CRUK Faculty of Medicine, Dentistry and Health Sciences, University of Western Australia University of Cambridge Cancer Research UK, CRUK: C14303/A17197, A19274, A15973 Hutchison Whampoa Limited, HWL Prostate Cancer Foundation of Australia, PCFA Victorian Cancer Agency, VCA: 14010 National Health and Medical Research Council, NHMRC: 1104010, 1024081, 1047581	We would like to thank Kangbo Mo for his assistance in developing the SV classification scheme during his Master studies, and Christoffer Flensburg for his helpful advice for the four-and five-cluster mixtures. F.M., G.M. and K.Y. would like to acknowledge the support of the University of Cambridge, Cancer Research UK and Hutchison Whampoa Limited. G.M., K.Y. and F.M. were funded by CRUK grants C…				Nowell, P.C., The clonal evolution of tumor cell populations (1976) Science, 194, pp. 23-28. , COI: 1:STN:280:DyaE283ntFWmsw%3D%3D; Ding, L., Clonal evolution in relapsed acute myeloid leukaemia revealed by whole-genome sequencing (2012) Nature, 481, pp. 506-510. , COI: 1:CAS:528:DC%2BC38XlsF2jtw%3D%3D; Gerlinger, M., Genomic architecture and evolution of clear cell renal cell carcinomas defined …	Cmero, M.; Department of Surgery, Division of Urology, Royal Melbourne Hospital and University of MelbourneAustralia; email: cmerom@unimelb.edu.au			Nature Research					20411723			32024845	English	Nat. Commun.	Article	Final	Open Access	Scopus	2-s2.0-85079039901
Arneson D., Yang X., Wang K.	57191091724;57218379445;57213024959;	MethylResolver—a method for deconvoluting bulk DNA methylation profiles into known and unknown cell contents	2020	Communications Biology	3	1	422					10.1038/s42003-020-01146-2	https://www.scopus.com/inward/record.uri?eid=2-s2.0-85088992533&doi=10.1038%2fs42003-020-01146-2&partnerID=40&md5=9ea34bec30c0b41fff4cec36e8c13c6d	Department of Integrative Biology and Physiology, University of California, Los Angeles, Los Angeles, CA 90095, United States; Bioinformatics Interdepartmental Program, University of California, Los Angeles, Los Angeles, CA 90095, United States; Institute for Quantitative and Computational Biosciences, University of California, Los Angeles, Los Angeles, CA 90095, United States; Molecular Biology …	Arneson, D., Department of Integrative Biology and Physiology, University of California, Los Angeles, Los Angeles, CA 90095, United States, Bioinformatics Interdepartmental Program, University of California, Los Angeles, Los Angeles, CA 90095, United States; Yang, X., Department of Integrative Biology and Physiology, University of California, Los Angeles, Los Angeles, CA 90095, United States, Bio…	Bulk tissue DNA methylation profiling has been used to examine epigenetic mechanisms and biomarkers of complex diseases such as cancer. However, heterogeneity of cellular content in tissues complicates result interpretation and utility. In silico deconvolution of cellular fractions from bulk tissue data offers a fast and inexpensive alternative to experimentally measuring such fractions. In this …							T32CA201160 National Institutes of Health, NIH	The authors thank Jarek Kostrowicki and Keith Ching for insightful and helpful discussions. This work was supported by grants from the NIH-NCI National Cancer Institute (T32CA201160) to DA. Funding for open access charge: National Institutes of Health. The results published here are in whole or part based upon data generated by the TCGA Research Network: https://www.cancer.gov/tcga.				Coussens, L.M., Zitvogel, L., Palucka, A.K., Neutralizing tumor-promoting chronic inflammation: a magic bullet? (2013) Science, 339, pp. 286-291. , COI: 1:CAS:528:DC%2BC3sXntlWjsQ%3D%3D, PID: 23329041; Hanahan, D., Weinberg, R.A., Hallmarks of cancer: the next generation (2011) Cell, 144, pp. 646-674. , COI: 1:CAS:528:DC%2BC3MXjsFeqtrk%3D, PID: 21376230; Macosko, E.Z., Highly parallel genome-wide…	Arneson, D.; Department of Integrative Biology and Physiology, University of California, Los Angeles, Informatics and Predictive Sciences, Bristol-Myers SquibbUnited States; email: darneson@ucla.edu			Nature Research					23993642			32747663	English	Commun. Biolog.	Article	Final	Open Access	Scopus	2-s2.0-85088992533
Narayan R.S., Molenaar P., Teng J., Cornelissen F.M.G., Roelofs I., Menezes R., Dik R., Lagerweij T., Broersma Y., Petersen N., Marin Soto J.A., Brands E., van Kuiken P., Lecca M.C., Lenos K.J., In ‘t Veld S.G.J.G., van Wieringen W., Lang F.F., Sulman E., Verhaak R., Baumert B.G., Stalpers L.J.A., Vermeulen L., Watts C., Bailey D., Slotman B.J., Versteeg R., Noske D., Sminia P., Tannous B.A., Wur…	46961223500;55009127300;53882133100;57200540501;57217118373;57217118256;57193667104;16836391100;57217119519;57191487462;57201128418;57193663571;57217119765;57195235196;26428275800;57207941696;9635370100;7201444534;7003614717;57203687946;7003918100;6701872996;14016906000;57189639274;7402156085;35451427300;7005120885;6602200393;7004636230;6603457865;24726101100;7102855300;7003398637;	A cancer drug atlas enables synergistic targeting of independent drug vulnerabilities	2020	Nature Communications	11	1	2935					10.1038/s41467-020-16735-2	https://www.scopus.com/inward/record.uri?eid=2-s2.0-85086342030&doi=10.1038%2fs41467-020-16735-2&partnerID=40&md5=9ecf2d4c94445badbc299724a098e9ac	Department of Radiation Oncology, Amsterdam UMC, location VUMC, Cancer Center, Amsterdam, Netherlands; Department of Oncogenomics, Academic Medical Center, Amsterdam, Netherlands; Experimental Therapeutics and Molecular Imaging Lab, Neuroscience Center, Neuro-Oncology Unit, Massachusetts General Hospital and Harvard Medical School, Boston, MA, United States; Department of Neurosurgery, Amsterdam …	Narayan, R.S., Department of Radiation Oncology, Amsterdam UMC, location VUMC, Cancer Center, Amsterdam, Netherlands; Molenaar, P., Department of Oncogenomics, Academic Medical Center, Amsterdam, Netherlands; Teng, J., Experimental Therapeutics and Molecular Imaging Lab, Neuroscience Center, Neuro-Oncology Unit, Massachusetts General Hospital and Harvard Medical School, Boston, MA, United States;…	Personalized cancer treatments using combinations of drugs with a synergistic effect is attractive but proves to be highly challenging. Here we present an approach to uncover the efficacy of drug combinations based on the analysis of mono-drug effects. For this we used dose-response data from pharmacogenomic encyclopedias and represent these as a drug atlas. The drug atlas represents the relation…		antineoplastic agent; epidermal growth factor receptor 2; antineoplastic agent; cancer; drug; tumor; vulnerability; algorithm; animal cell; animal tissue; antineoplastic activity; Article; breast cancer; controlled study; drug combination; drug efficacy; drug interaction; drug potentiation; drug sensitivity; female; gene expression; gene mutation; gene ontology; glioblastoma; glioblastoma cell li…		epidermal growth factor receptor 2, 137632-09-8; Antineoplastic Agents; Drug Combinations			KWF-4874, 488097, KWF-11038, APCA-PoC-2017 2015-009, 2014-006	This project was supported by the Dutch Brain Cancer Society (Stichting Sto-pHersentumoren) grants 2014-006 and 2015-009, the Dutch Cancer Society grants KWF-4874 and KWF-11038, Brain Tumour Charity Grant 488097 and APCA-PoC-2017. We remember first co-author Piet Molenaar who sadly passed away during the final stages of publishing this collaborative project. Sjors van Heuveln is kindly thanked fo…				Johannessen, C.M., COT drives resistance to RAF inhibition through MAP kinase pathway reactivation (2010) Nature, 468, pp. 968-972. , COI: 1:CAS:528:DC%2BC3cXhsVOrsLvP, PID: 21107320; Emery, C.M., MEK1 mutations confer resistance to MEK and B-RAF inhibition (2009) Proc. Natl Acad. Sci. USA, 106, pp. 20411-20416. , COI: 1:CAS:528:DC%2BC3cXjtFWjtA%3D%3D, PID: 19915144; Sequist, L., Genotypic and hi…	Westerman, B.A.; Department of Neurosurgery, Amsterdam UMC, location VUMC, Cancer CenterNetherlands; email: a.westerman@amsterdamumc.nl			Nature Research					20411723			32523045	English	Nat. Commun.	Article	Final	Open Access	Scopus	2-s2.0-85086342030
Stangl C., de Blank S., Renkens I., Westera L., Verbeek T., Valle-Inclan J.E., González R.C., Henssen A.G., van Roosmalen M.J., Stam R.W., Voest E.E., Kloosterman W.P., van Haaften G., Monroe G.R.	57189356586;57217059719;36993333400;57217074563;57217059208;57205314948;57217055885;56351998700;53664894800;6701885133;55941847700;8620072200;6506033769;56396438200;	Partner independent fusion gene detection by multiplexed CRISPR-Cas9 enrichment and long read nanopore sequencing	2020	Nature Communications	11	1	2861					10.1038/s41467-020-16641-7	https://www.scopus.com/inward/record.uri?eid=2-s2.0-85085976317&doi=10.1038%2fs41467-020-16641-7&partnerID=40&md5=ec34119c6a5fdf227d494108316c7c6c	Department of Genetics, Center for Molecular Medicine, University Medical Center Utrecht and Utrecht University, Utrecht, Netherlands; Division of Molecular Oncology, Netherlands Cancer Institute, Plesmanlaan, Amsterdam, Netherlands; Oncode Institute, Utrecht, 3521 AL, Netherlands; Princess Máxima Center for Pediatric Oncology, Utrecht, Netherlands; Dutch Childhood Oncology Group (DCOG), Den Haag…	Stangl, C., Department of Genetics, Center for Molecular Medicine, University Medical Center Utrecht and Utrecht University, Utrecht, Netherlands, Division of Molecular Oncology, Netherlands Cancer Institute, Plesmanlaan, Amsterdam, Netherlands, Oncode Institute, Utrecht, 3521 AL, Netherlands; de Blank, S., Department of Genetics, Center for Molecular Medicine, University Medical Center Utrecht a…	Fusion genes are hallmarks of various cancer types and important determinants for diagnosis, prognosis and treatment. Fusion gene partner choice and breakpoint-position promiscuity restricts diagnostic detection, even for known and recurrent configurations. Here, we develop FUDGE (FUsion Detection from Gene Enrichment) to accurately and impartially identify fusions. FUDGE couples target-selected …		B Raf kinase; EWSR1 gene; fragile X mental retardation protein; genomic DNA; guanine nucleotide exchange C9orf72; SS18 gene; unclassified drug; bioinformatics; cancer; detection method; gene; gene expression; A4573 cell line; Article; bioinformatics; CHP-100 cell line; clinical article; CRISPR-CAS9 system; cytogenetics; DNA extraction; Ewing sarcoma; fusion gene; gene; gene amplification; gene de…					Universiteit Utrecht, UU KWF Kankerbestrijding, KWF: UU 2012-5710	We thank all members of the Kloosterman and van Haaften groups for fruitful discussions and support. The authors thank KWF for supporting C.S. and W.P.K. grant UU 2012-5710. This work was supported by funds from the Utrecht University to implement a single-molecule sequencing facility. We thank the Utrecht Sequencing Facility for the Nanopore Sequencing. The colon cancer samples were kindly provi…				Gao, Q., Driver fusions and their implications in the development and treatment of human cancers (2018) Cell Rep., 23, pp. 227-238.e3. , COI: 1:CAS:528:DC%2BC1cXntVKqt7w%3D; Gong, Z., Clinical and prognostic significance of e1a2 BCR-ABL1 transcript subtype in chronic myeloid leukemia (2017) Blood Cancer J., 7. , COI: 1:STN:280:DC%2BC1cjns1Witg%3D%3D; Latysheva, N.S., Babu, M.M., Discovering and u…	Monroe, G.R.; Department of Genetics, Center for Molecular Medicine, University Medical Center Utrecht and Utrecht UniversityNetherlands; email: g.monroe@umcutrecht.nl			Nature Research					20411723			32504042	English	Nat. Commun.	Article	Final	Open Access	Scopus	2-s2.0-85085976317
Voronina N., Wong J.K.L., Hübschmann D., Hlevnjak M., Uhrig S., Heilig C.E., Horak P., Kreutzfeldt S., Mock A., Stenzinger A., Hutter B., Fröhlich M., Brors B., Jahn A., Klink B., Gieldon L., Sieverling L., Feuerbach L., Chudasama P., Beck K., Kroiss M., Heining C., Möhrmann L., Fischer A., Schröck E., Glimm H., Zapatka M., Lichter P., Fröhling S., Ernst A.	57216803706;57200562580;56458794600;57193667285;57193701275;15762684700;10243987000;6504208145;56118164300;8562905200;14321493700;57194625586;6701770436;57202070243;22134979600;55446416800;55971761000;38361241800;55737119900;57139777100;24481552400;26028844000;57185466000;57216804677;7004196888;55951999100;8609212300;57216427199;8847739800;24170758900;	The landscape of chromothripsis across adult cancer types	2020	Nature Communications	11	1	2320					10.1038/s41467-020-16134-7	https://www.scopus.com/inward/record.uri?eid=2-s2.0-85084721666&doi=10.1038%2fs41467-020-16134-7&partnerID=40&md5=cf558c72a1d8f7a90dd1cfc0f8c55b1d	Group Genome Instability in Tumors, DKFZ, Heidelberg, Germany; Division of Molecular Genetics, DKFZ, Heidelberg, Germany; German Cancer Consortium (DKTK), Heidelberg, Germany; Computational Oncology, Molecular Diagnostics Program, National Center for Tumor Diseases, DKFZ, Heidelberg, Germany; Heidelberg Institute for Stem cell Technology and Experimental Medicine (HI-STEM), Heidelberg, Germany; D…	Voronina, N., Group Genome Instability in Tumors, DKFZ, Heidelberg, Germany, Division of Molecular Genetics, DKFZ, Heidelberg, Germany, German Cancer Consortium (DKTK), Heidelberg, Germany; Wong, J.K.L., Division of Molecular Genetics, DKFZ, Heidelberg, Germany, German Cancer Consortium (DKTK), Heidelberg, Germany; Hübschmann, D., German Cancer Consortium (DKTK), Heidelberg, Germany, Computationa…	Chromothripsis is a recently identified mutational phenomenon, by which a presumably single catastrophic event generates extensive genomic rearrangements of one or a few chromosome(s). Considered as an early event in tumour development, this form of genome instability plays a prominent role in tumour onset. Chromothripsis prevalence might have been underestimated when using low-resolution methods…		ATM protein; protein p53; cancer; catastrophe theory; chromosome; genome; mutation; tumor; acute myeloid leukemia; adrenal cortex carcinoma; algorithm; Article; cancer susceptibility; chromosome 16; chromosome 18; chromosome 2; chromosome 6; chromosome 7; chromothripsis; comparative genomic hybridization; controlled study; copy number variation; DNA repair; fusion gene; gene mutation; genomic ins…					Wilhelm Sander-Stiftung HIPO21 Fritz Thyssen Stiftung	We thank the DKFZ Genomics Core facility for excellent support for the sequencing analyses, the DKFZ-Heidelberg Center for Personalized Oncology (DKFZ-HIPO, project number HIPO21) and the Else Kröner Fresenius Foundation, Fritz Thyssen foundation and Wilhelm Sander Foundation for funding.				Stephens, P.J., Massive genomic rearrangement acquired in a single catastrophic event during cancer development (2011) Cell, 144, pp. 27-40. , COI: 1:CAS:528:DC%2BC3MXksFGjug%3D%3D, PID: 21215367; Rausch, T., Genome sequencing of pediatric medulloblastoma links catastrophic DNA rearrangements with TP53 mutations (2012) Cell, 148, pp. 59-71. , COI: 1:CAS:528:DC%2BC38XhtFKgtrg%3D, PID: 22265402; Ko…	Ernst, A.; Group Genome Instability in Tumors, DKFZGermany; email: a.ernst@dkfz.de			Nature Research					20411723			32385320	English	Nat. Commun.	Article	Final	Open Access	Scopus	2-s2.0-85084721666
Salichos L., Meyerson W., Warrell J., Gerstein M.	26030103900;55758911400;57199510896;57208456935;	Estimating growth patterns and driver effects in tumor evolution from individual samples	2020	Nature Communications	11	1	732				1	10.1038/s41467-020-14407-9	https://www.scopus.com/inward/record.uri?eid=2-s2.0-85079036029&doi=10.1038%2fs41467-020-14407-9&partnerID=40&md5=1ec658150bdea0759908460be6dd75d4	Program in Computational Biology and Bioinformatics, Yale University, New Haven, CT 06520, United States; Department of Molecular Biophysics and Biochemistry, Yale University, New Haven, CT 06520, United States; Department of Computer Science, Yale University, New Haven, CT 06520, United States; Center for Biomedical Data Science, Yale University, New Haven, CT 06520, United States	Salichos, L., Program in Computational Biology and Bioinformatics, Yale University, New Haven, CT 06520, United States, Department of Molecular Biophysics and Biochemistry, Yale University, New Haven, CT 06520, United States; Meyerson, W., Program in Computational Biology and Bioinformatics, Yale University, New Haven, CT 06520, United States, Department of Molecular Biophysics and Biochemistry, …	Tumors accumulate thousands of mutations, and sequencing them has given rise to methods for finding cancer drivers via mutational recurrence. However, these methods require large cohorts and underperform for low recurrence. Recently, ultra-deep sequencing has enabled accurate measurement of VAFs (variant-allele frequencies) for mutations, allowing the determination of evolutionary trajectories. H…		cancer; estimation method; growth; mutation; simulation; tumor; acute myeloid leukemia; Article; false negative result; false positive result; gene expression; gene frequency; gene mutation; gene sequence; human; mathematical analysis; measurement accuracy; mutation rate; population size; RNA splicing; selective sweep; sensitivity analysis; tumor gene; tumor growth; tumor recurrence; algorithm; b…					National Institutes of Health, NIH: R01 HG 008126 T32 GM007205	We thank the PCAWG consortium for the state-of-the-art preliminary analysis and management of the data. We thank the members of the Gerstein lab Cancer Genomics group (S.K., S.L., and P.D.M.) for helpful discussion on the method development and analysis of the data. We acknowledge support from the NIH Grant (R01 HG 008126). This work was partially supported by NIH/NIGMS T32 GM007205.				Heng, H.H.Q., Stochastic cancer progression driven by non-clonal chromosome aberrations (2006) J. Cell. Physiol., 208, pp. 461-472. , COI: 1:CAS:528:DC%2BD28XmvVKit78%3D; Loeb, L.A., Human cancers express mutator phenotypes: origin, consequences and targeting (2011) Nat. Rev. Cancer, 11, pp. 450-457. , COI: 1:CAS:528:DC%2BC3MXmtleltbg%3D; Nowell, P.C., The clonal evolution of tumor cell populatio…	Gerstein, M.; Program in Computational Biology and Bioinformatics, Yale UniversityUnited States; email: pi@gersteinlab.org			Nature Research					20411723			32024824	English	Nat. Commun.	Article	Final	Open Access	Scopus	2-s2.0-85079036029
Candia J., Bayarsaikhan E., Tandon M., Budhu A., Forgues M., Tovuu L.-O., Tudev U., Lack J., Chao A., Chinburen J., Wang X.W.	6602895687;55228724400;49862166900;6507301846;6602363144;55249701500;37662316800;24776280000;57218685571;55263647800;55547110515;	The genomic landscape of Mongolian hepatocellular carcinoma	2020	Nature Communications	11	1	4383					10.1038/s41467-020-18186-1	https://www.scopus.com/inward/record.uri?eid=2-s2.0-85090048662&doi=10.1038%2fs41467-020-18186-1&partnerID=40&md5=fd92867a66d3738b117fa19e47125fa6	Laboratory of Human Carcinogenesis, Center for Cancer Research, National Cancer Institute, National Institutes of Health, Bethesda, MD 20892, United States; General Laboratory Department, National Cancer Center, Ulaanbaatar, Mongolia; CCR Collaborative Bioinformatics Resource, Center for Cancer Research, National Cancer Institute, National Institutes of Health, Bethesda, MD 20892, United States; …	Candia, J., Laboratory of Human Carcinogenesis, Center for Cancer Research, National Cancer Institute, National Institutes of Health, Bethesda, MD 20892, United States; Bayarsaikhan, E., General Laboratory Department, National Cancer Center, Ulaanbaatar, Mongolia; Tandon, M., CCR Collaborative Bioinformatics Resource, Center for Cancer Research, National Cancer Institute, National Institutes of H…	Mongolia has the highest incidence of hepatocellular carcinoma (HCC) in the world, but its causative factors and underlying tumor biology remain unknown. Here, we describe molecular characteristics of HCC from 76 Mongolian patients by whole-exome and transcriptome sequencing. We present a comprehensive analysis of mutational signatures, driver genes, and molecular subtypes of Mongolian HCC compar…		genomic DNA; protein p53; cancer; ethnicity; etiology; genetic analysis; genomics; hepatitis; mutation; tumor; Article; bioinformatics; cancer susceptibility; carcinogenesis; computer model; copy number variation; delta agent hepatitis; DNA methylation; gene expression; gene mutation; gene ontology; genetic distance; human; lipid metabolism; liver cell carcinoma; major clinical study; Mongolian (…					ShUTT-28/2016, DAA2-17-62997-1 National Cancer Institute, NCI	This work was supported by grants (ZIA BC010313, ZIA BC010876, ZIA BC010877, ZIA BC 011870) from the NCI’s Intramural Research Program of the Center for Cancer Research, by the NCI’s CRDF Global Viral Hepatitis and Liver Cancer Research: US-Mongolia Pilot Collaborative Award Program (DAA2-17-62997-1), and by a grant (ShUTT-28/2016) from the Mongolian Science and Technology Foundation (Ministry of…				Bray, F., Global cancer statistics 2018: GLOBOCAN estimates of incidence and mortality worldwide for 36 cancers in 185 countries (2018) CA Cancer J. Clin., 68, pp. 394-424; El-Serag, H.B., Hepatocellular carcinoma (2011) N. Engl. J. Med, 365, pp. 1118-1127. , PID: 21992124, COI: 1:CAS:528:DC%2BC3MXht1WqtrnL; Forner, A., Llovet, J.M., Bruix, J., Hepatocellular carcinoma (2012) Lancet, 379, pp. 124…	Wang, X.W.; Laboratory of Human Carcinogenesis, Center for Cancer Research, National Cancer Institute, National Institutes of HealthUnited States; email: xw3u@nih.gov			Nature Research					20411723			32873799	English	Nat. Commun.	Article	Final	Open Access	Scopus	2-s2.0-85090048662
Liu Y.C., Wang L., Lo K.W., Lui V.W.Y.	57216593442;57018401600;55506250800;7004231347;	Omics-wide quantitative B-cell infiltration analyses identify GPR18 for human cancer prognosis with superiority over CD20	2020	Communications Biology	3	1	234					10.1038/s42003-020-0964-7	https://www.scopus.com/inward/record.uri?eid=2-s2.0-85084461925&doi=10.1038%2fs42003-020-0964-7&partnerID=40&md5=535fa34842b5d1704c97b4ca5501e36d	School of Biomedical Sciences, Faculty of Medicine, The Chinese University of Hong Kong, Hong Kong; Department of Anatomical and Cellular Pathology and State Key Laboratory of Translational Oncology, The Chinese University of Hong Kong, Hong Kong	Liu, Y., School of Biomedical Sciences, Faculty of Medicine, The Chinese University of Hong Kong, Hong Kong; Wang, L., School of Biomedical Sciences, Faculty of Medicine, The Chinese University of Hong Kong, Hong Kong; Lo, K.-W., Department of Anatomical and Cellular Pathology and State Key Laboratory of Translational Oncology, The Chinese University of Hong Kong, Hong Kong; Lui, V.W.Y., School o…	Tumor-infiltrating B lymphocyte (TIL-B), and TIL-B-related biomarkers have clinical prognostic values for human cancers. CD20 (encoded by MS4A1) is a widely used TIL-B biomarker. Using TCGA-quantitative multiomics datasets, we first cross-compare prognostic powers of intratumoral CD20 protein, mRNA and TIL-B levels in pan-cancers. Here, we show that MS4A1 and TIL-B are consistently prognostic in …							Lee Hysan Foundation, LHF: 2018-2019, CA11286, CA11281 Chinese University of Hong Kong, CUHK Innovation and Technology Fund, ITF UIM/329 17121616, 4017-18, 1416857 Hong Kong Cancer Fund, HKFC: FPFS/19-20/R/18, PiH/052/18, FPFS/18-19/44 Chinese University of Hong Kong, CUHK Food and Health Bureau, FHB Health and Medical Research Fund, HMRF: 15160691	This research is funded by the Lee Hysan Foundation Research Grant and Endowment Fund Research Grant Schemes 2018-2019 (CA11281, V.W.Y.L.) and 2019-2020 (CA11286, V.W.Y.L.), United College, the Chinese University of Hong Kong. V.W.Y.L.	also receives fundings from General Research Fund, Research Grant Council, Hong Kong government, Hong Kong SAR (#17121616, #1416857), Research Impact Fund (#R4017-18), the Health and Medical Research Fund (HMRF#15160691, the Health and Medical Research Fund, the Food and Health Bureau, The Government of the Hong Kong Special Administrative Region), University-Industry Collaboration Program (UIM/3…			Whiteside, T.L., The tumor microenvironment and its role in promoting tumor growth (2008) Oncogene, 27, pp. 5904-5912. , COI: 1:CAS:528:DC%2BD1cXhtF2msbbK, PID: 18836471; Pages, F., Immune infiltration in human tumors: a prognostic factor that should not be ignored (2010) Oncogene, 29, pp. 1093-1102. , COI: 1:CAS:528:DC%2BD1MXhsV2gtrfM, PID: 19946335; Nielsen, J.S., CD20+ tumor-infiltrating lymph…	Lui, V.W.Y.; School of Biomedical Sciences, Faculty of Medicine, The Chinese University of Hong KongHong Kong; email: vlui002@cuhk.edu.hk			Nature Research					23993642			32398659	English	Commun. Biolog.	Article	Final	Open Access	Scopus	2-s2.0-85084461925
Paczkowska M., Barenboim J., Sintupisut N., Fox N.S., Zhu H., Abd-Rabbo D., Mee M.W., Boutros P.C., Abascal F., Amin S.B., Bader G.D., Beroukhim R., Bertl J., Boroevich K.A., Brunak S., Campbell P.J., Carlevaro-Fita J., Chakravarty D., Chan C.W.Y., Chen K., Choi J.K., Deu-Pons J., Dhingra P., Diamanti K., Feuerbach L., Fink J.L., Fonseca N.A., Frigola J., Gambacorti-Passerini C., Garsed D.W., Ger…	57200340671;57214752723;35622536000;55922534600;57213825136;55357140100;57214756135;57205479180;8406093500;35106742700;7102726136;6507380004;57194334099;8505888200;7005477388;35397659000;57189443087;16835873300;57214751114;36781872300;25824657600;35603037000;57200774663;56204489100;38361241800;57211633264;35974889500;57189512006;56262985600;35727514400;57208456935;8634683800;57200588390;571943428…	Integrative pathway enrichment analysis of multivariate omics data	2020	Nature Communications	11	1	735				3	10.1038/s41467-019-13983-9	https://www.scopus.com/inward/record.uri?eid=2-s2.0-85079073313&doi=10.1038%2fs41467-019-13983-9&partnerID=40&md5=df9abce249b5d94af68d613adebd0b1b	Computational Biology Program, Ontario Institute for Cancer Research, 661 University Ave Suite 510, Toronto, ON M5G 0A3, Canada; Department of Medical Biophysics, University of Toronto, 101 College Street Suite 15-701, Toronto, ON M5G 1L7, Canada; Department of Pharmacology & Toxicology, University of Toronto, 1 King’s College Circle Room 4207, Toronto, ON M5S 1A8, Canada; Department of Human Gen…	Paczkowska, M., Computational Biology Program, Ontario Institute for Cancer Research, 661 University Ave Suite 510, Toronto, ON M5G 0A3, Canada; Barenboim, J., Computational Biology Program, Ontario Institute for Cancer Research, 661 University Ave Suite 510, Toronto, ON M5G 0A3, Canada; Sintupisut, N., Computational Biology Program, Ontario Institute for Cancer Research, 661 University Ave Suite…	Multi-omics datasets represent distinct aspects of the central dogma of molecular biology. Such high-dimensional molecular profiles pose challenges to data interpretation and hypothesis generation. ActivePathways is an integrative method that discovers significantly enriched pathways across multiple datasets using statistical data fusion, rationalizes contributing evidence and highlights associat…		mitogen activated protein kinase; protein p53; transcription factor; Hippo protein, human; messenger RNA; protein serine threonine kinase; cancer; data set; gene expression; genomics; molecular analysis; multivariate analysis; Article; bioinformatics; cancer prognosis; cell cycle; chromatin immunoprecipitation; chromatin immunoprecipitation sequencing; controlled study; data base; gene dosage; ge…		mitogen activated protein kinase, 142243-02-5; protein serine threonine kinase; Hippo protein, human; Protein-Serine-Threonine Kinases; RNA, Messenger			Government of Ontario Cancer Research Society, CRS: 21089 Canadian Institutes of Health Research, CIHR Natural Sciences and Engineering Research Council of Canada, NSERC: -2016-06485 Terry Fox Research Institute, TFRI Ontario Institute for Cancer Research, OICR	We would like to thank Drs. Benjamin Raphael, Matthew Reyna, Lincoln Stein and Josh Stuart for valuable discussions on the manuscript. This work was funded by Ontario Institute for Cancer Research (OICR) Investigator Awards to J.R. and P.C.B. provided by the Government of Ontario; Operating Grant to J.R. from Cancer Research Society (CRS) (#21089); Natural Sciences and Engineering Research Counci…				Reimand, J., Pathway enrichment analysis and visualization of omics data using g:Profiler, GSEA, cytoscape and enrichmentmap (2019) Nat. Protoc., 14, pp. 482-517. , COI: 1:CAS:528:DC%2BC1MXmtFGqsrk%3D, PID: 30664679; Weinstein, J.N., The Cancer Genome Atlas Pan-Cancer analysis project (2013) Nat. Genet., 45, pp. 1113-1120. , PID: 24071849, COI: 1:CAS:528:DC%2BC3sXhsFWmt7rE; Hudson, T.J., Internat…	Reimand, J.; Computational Biology Program, Ontario Institute for Cancer Research, 661 University Ave Suite 510, Canada; email: Juri.Reimand@utoronto.ca			Nature Research					20411723			32024846	English	Nat. Commun.	Article	Final	Open Access	Scopus	2-s2.0-85079073313
Carlevaro-Fita J., Lanzós A., Feuerbach L., Hong C., Mas-Ponte D., Pedersen J.S., Abascal F., Amin S.B., Bader G.D., Barenboim J., Beroukhim R., Bertl J., Boroevich K.A., Brunak S., Campbell P.J., Carlevaro-Fita J., Chakravarty D., Chan C.W.Y., Chen K., Choi J.K., Deu-Pons J., Dhingra P., Diamanti K., Feuerbach L., Fink J.L., Fonseca N.A., Frigola J., Gambacorti-Passerini C., Garsed D.W., Gerstei…	57189443087;57203487893;38361241800;57214760157;57194591022;57195308608;8406093500;35106742700;7102726136;57214752723;6507380004;57194334099;8505888200;7005477388;35397659000;57189443087;16835873300;57214751114;36781872300;25824657600;35603037000;57200774663;56204489100;38361241800;57211633264;35974889500;57189512006;56262985600;35727514400;57208456935;8634683800;57200588390;57194342894;565241748…	Cancer LncRNA Census reveals evidence for deep functional conservation of long noncoding RNAs in tumorigenesis	2020	Communications Biology	3	1	56				6	10.1038/s42003-019-0741-7	https://www.scopus.com/inward/record.uri?eid=2-s2.0-85079071080&doi=10.1038%2fs42003-019-0741-7&partnerID=40&md5=e78c955b8b0e1690902c320c92e0ec14	Department of Medical Oncology, Inselspital, University Hospital and University of Bern, Bern, 3010, Switzerland; Department of Biomedical Research, University of Bern, Bern, 3008, Switzerland; Graduate School for Cellular and Biomedical Sciences, University of Bern, Bern, 3012, Switzerland; Applied Bioinformatics, Deutsches Krebsforschungszentrum, Heidelberg, 69120, Germany; Centre for Genomic R…	Carlevaro-Fita, J., Department of Medical Oncology, Inselspital, University Hospital and University of Bern, Bern, 3010, Switzerland, Department of Medical Oncology, Inselspital, University Hospital and University of Bern, Bern, 3010, Switzerland, Department of Biomedical Research, University of Bern, Bern, 3008, Switzerland, Department of Biomedical Research, University of Bern, Bern, 3008, Swit…	Long non-coding RNAs (lncRNAs) are a growing focus of cancer genomics studies, creating the need for a resource of lncRNAs with validated cancer roles. Furthermore, it remains debated whether mutated lncRNAs can drive tumorigenesis, and whether such functions could be conserved during evolution. Here, as part of the ICGC/TCGA Pan-Cancer Analysis of Whole Genomes (PCAWG) Consortium, we introduce t…							Schweizerischer Nationalfonds zur FÃ¶rderung der Wissenschaftlichen Forschung, SNSF	We wish to thanks Julien Lagarde (CRG) for help and advice in bioinformatic analysis. We acknowledge Romina Garrido (CRG), Deborah Re (DBMR), Silvia Roesselet (DBMR) and Marianne Zahn (Inselspital) for administrative support. We thank Ivo Buchhalter (DKFZ) and Sandra Koser (DKFZ) for preprocessing the SNV and expression data for the integrated analysis. Iñigo Martincorena (Sanger Institute) kindl…				Yates, L.R., Campbell, P.J., Evolution of the cancer genome (2012) Nat. Rev. Genet., 13, pp. 795-806. , COI: 1:CAS:528:DC%2BC38XhsVKks7zI, PID: 23044827; Guttman, M., Chromatin signature reveals over a thousand highly conserved large non-coding RNAs in mammals (2009) Nature, 458, pp. 223-227. , COI: 1:CAS:528:DC%2BD1MXht1ehsbo%3D, PID: 19182780; Jia, H., Genome-wide computational identification a…	Johnson, R.; Department of Medical Oncology, Inselspital, University Hospital and University of BernSwitzerland; email: rory.johnson@dbmr.unibe.ch			Nature Research					23993642			32024996	English	Commun. Biolog.	Article	Final	Open Access	Scopus	2-s2.0-85079071080
Jiao W., Atwal G., Polak P., Karlic R., Cuppen E., Al-Shahrour F., Atwal G., Bailey P.J., Biankin A.V., Boutros P.C., Campbell P.J., Chang D.K., Cooke S.L., Deshpande V., Faltas B.M., Faquin W.C., Garraway L., Getz G., Grimmond S.M., Haider S., Hoadley K.A., Jiao W., Kaiser V.B., Karlić R., Kato M., Kübler K., Lazar A.J., Li C.H., Louis D.N., Margolin A., Martin S., Nahal-Bose H.K., Nielsen G.P.,…	57215070183;57194856847;36238392900;36087476200;6602072918;6506782316;57216015445;57214755732;57211565645;57205479180;35397659000;55936302000;14526846500;35214385900;19933380300;7003329748;57195658589;8634683800;57210816257;7102816163;8888184300;54383358000;57214980352;36087476200;56424495000;57202949422;8771754600;57193918712;57203548443;9334737300;55450097800;57207821547;23098043700;23398116800…	A deep learning system accurately classifies primary and metastatic cancers using passenger mutation patterns	2020	Nature Communications	11	1	728				4	10.1038/s41467-019-13825-8	https://www.scopus.com/inward/record.uri?eid=2-s2.0-85079062177&doi=10.1038%2fs41467-019-13825-8&partnerID=40&md5=d7b9aa6d50bd50ee79e42e691700c7c0	Ontario Institute for Cancer Research, Toronto, ON M5G0A3, Canada; Department of Molecular Genetics, University of Toronto, Toronto, ON, Canada; Vector Institute, Toronto, ON, Canada; Department of Oncological Sciences, Icahn School of Medicine at Mount Sinai, 15 1425 Madison Ave., New York, NY 10029, United States; Bioinformatics Group, Division of Molecular Biology, Department of Biology, Facul…	Jiao, W., Ontario Institute for Cancer Research, Toronto, ON M5G0A3, Canada; Atwal, G., Ontario Institute for Cancer Research, Toronto, ON M5G0A3, Canada, Department of Molecular Genetics, University of Toronto, Toronto, ON, Canada, Vector Institute, Toronto, ON, Canada; Polak, P., Department of Oncological Sciences, Icahn School of Medicine at Mount Sinai, 15 1425 Madison Ave., New York, NY 1002…	In cancer, the primary tumour’s organ of origin and histopathology are the strongest determinants of its clinical behaviour, but in 3% of cases a patient presents with a metastatic tumour and no obvious primary. Here,as part of the ICGC/TCGA Pan-Cancer Analysis of Whole Genomes (PCAWG) Consortium, we train a deep learning classifier to predict cancer type based on patterns of somatic passenger mu…		circulating tumor DNA; accuracy assessment; cancer; cell component; genome; histopathology; mutation; tumor; Article; cancer classification; controlled study; deep learning; diagnostic accuracy; DNA sequencing; high throughput sequencing; histopathology; human; human tissue; intermethod comparison; metastasis; mutational analysis; passenger mutation pattern; primary tumor; somatic mutation; valid…					Nvidia Silicon Valley Community Foundation, SVCF: .01.1.1.01.0010 315997 Hrvatska Zaklada za Znanost, HRZZ: IP-2014-09-6400 KK.01.1.1.01.0009	We would like to thank Irina Kalatskaya, Quang Trinh, Jared Simpson, Katie Hoadley and David Louis for their helpful comments during preparation of this paper. We also gratefully acknowledge the assistance of Drs. Ludmil B. Alexandrov, Mi Ni Huang, Arnoud Boot, Steven Gallinger, Julie Wilson, Haiko J. Bloemendal, Laurens Beerepoot, Steven G. Rozen and Michael R. Stratton in providing independent …				Greco, F.A., Molecular diagnosis of the tissue of origin in cancer of unknown primary site: useful in patient management (2013) Curr. Treat. Options Oncol., 14, pp. 634-642; Pavlidis, N., Khaled, H., Gaafar, R., A mini review on cancer of unknown primary site: a clinical puzzle for the oncologists (2015) J. Advert. Res, 6, pp. 375-382; D’Cruze, L., The role of immunohistochemistry in the analysis…	Stein, L.D.; Ontario Institute for Cancer ResearchCanada; email: lincoln.stein@gmail.com			Nature Research					20411723			32024849	English	Nat. Commun.	Article	Final	Open Access	Scopus	2-s2.0-85079062177
Zhang Y.Q., Chen F., Fonseca N.A., He Y., Fujita M., Nakagawa H., Zhang Z., Brazma A., Amin S.B., Awadalla P., Bailey P.J., Brazma A., Brooks A.N., Calabrese C., Chateigner A., Cortés-Ciriano I., Craft B., Craft D., Creighton C.J., Davidson N.R., Demircioğlu D., Erkek S., Fonseca N.A., Frenkel-Morgenstern M., Goldman M.J., Greger L., Göke J., He Y., Hoadley K.A., Hou Y., Huska M.R., Kahles A., Kh…	35111998600;56539030200;35974889500;57214760207;57193388035;57214757508;57211738547;57214753129;35106742700;6602423686;57214755732;7003445341;24075508500;41560892000;37030619500;55542312100;37664503300;35547548400;7003881193;57205717666;57210725702;36019968700;35974889500;8528967600;57202567254;37070495600;22934026700;57205923470;8888184300;57211158502;8211985200;37061028700;14832851400;161756602…	High-coverage whole-genome analysis of 1220 cancers reveals hundreds of genes deregulated by rearrangement-mediated cis-regulatory alterations	2020	Nature Communications	11	1	736				4	10.1038/s41467-019-13885-w	https://www.scopus.com/inward/record.uri?eid=2-s2.0-85079031729&doi=10.1038%2fs41467-019-13885-w&partnerID=40&md5=fec2a9309fe4d5369d6e863931743936	Dan L. Duncan Comprehensive Cancer Center, Baylor College of Medicine, Houston, TX 77030, United States; European Molecular Biology Laboratory, European Bioinformatics Institute, EMBL-EBI, Hinxton, United Kingdom; BIOPIC and College of Life Sciences, Peking University, Beijing, 100871, China; Peking-Tsinghua Center for Life Sciences, Peking University, Beijing, 100871, China; Laboratory for Genom…	Zhang, Y., Dan L. Duncan Comprehensive Cancer Center, Baylor College of Medicine, Houston, TX 77030, United States; Chen, F., Dan L. Duncan Comprehensive Cancer Center, Baylor College of Medicine, Houston, TX 77030, United States; Fonseca, N.A., European Molecular Biology Laboratory, European Bioinformatics Institute, EMBL-EBI, Hinxton, United Kingdom, European Molecular Biology Laboratory, Europ…	The impact of somatic structural variants (SVs) on gene expression in cancer is largely unknown. Here, as part of the ICGC/TCGA Pan-Cancer Analysis of Whole Genomes (PCAWG) Consortium, which aggregated whole-genome sequencing data and RNA sequencing from a common set of 1220 cancer cases, we report hundreds of genes for which the presence within 100 kb of an SV breakpoint associates with altered …		cyclin dependent kinase 4; epidermal growth factor receptor 2; programmed death 1 ligand 1; programmed death 1 ligand 2; programmed death 1 receptor; protein MDM2; somatomedin B; telomerase reverse transcriptase; cancer; DNA; gene expression; genetic analysis; genome; methylation; RNA; Article; bile duct cancer; CD274 gene; CDK4 gene; DNA methylation; enhancer region; ERBB2 gene; gene amplificati…		cyclin dependent kinase 4, 147014-97-9; epidermal growth factor receptor 2, 137632-09-8; somatomedin B, 63774-77-6, 67763-97-7; telomerase reverse transcriptase, 120178-12-3			National Institutes of Health, NIH: P30CA125123 Cancer Prevention and Research Institute of Texas, CPRIT: RP120713 C2	This work was supported in part by National Institutes of Health (NIH) grant P30CA125123 (C. Creighton) and Cancer Prevention and Research Institute of Texas (CPRIT) grant RP120713 C2 (C. Creighton). This work was made possible through the resources and datasets made available by the ICGC/TCGA Pan-Cancer Analysis of Whole Genomes (PCAWG) consortium. In particular, we wish to acknowledge the PCAWG…				Huang, F.W., Highly recurrent TERT promoter mutations in human melanoma (2013) Science, 339, pp. 957-959. , COI: 1:CAS:528:DC%2BC3sXis1Oisbo%3D; Horn, S., TERT promoter mutations in familial and sporadic melanoma (2013) Science, 339, pp. 959-961. , COI: 1:CAS:528:DC%2BC3sXis1Oisbs%3D; Davis, C., The somatic genomic landscape of chromophobe renal cell carcinoma (2014) Cancer Cell, 26, pp. 319-330.…	Creighton, C.J.; Dan L. Duncan Comprehensive Cancer Center, Baylor College of MedicineUnited States; email: creighto@bcm.edu			Nature Research					20411723			32024823	English	Nat. Commun.	Article	Final	Open Access	Scopus	2-s2.0-85079031729
Shuai S., Abascal F., Amin S.B., Bader G.D., Bandopadhayay P., Barenboim J., Beroukhim R., Bertl J., Boroevich K.A., Brunak S., Campbell P.J., Carlevaro-Fita J., Chakravarty D., Chan C.W.Y., Chen K., Choi J.K., Deu-Pons J., Dhingra P., Diamanti K., Feuerbach L., Fink J.L., Fonseca N.A., Frigola J., Gambacorti-Passerini C., Garsed D.W., Gerstein M., Getz G., Guo Q., Gut I.G., Haan D., Hamilton M.P…	57194344058;8406093500;35106742700;7102726136;55403805600;57214752723;6507380004;57194334099;8505888200;7005477388;35397659000;57189443087;16835873300;57214751114;36781872300;25824657600;35603037000;57200774663;56204489100;38361241800;57211633264;35974889500;57189512006;56262985600;35727514400;57208456935;8634683800;57194342894;56524174800;57194182260;55767175200;57079000900;16312791300;700641926…	Combined burden and functional impact tests for cancer driver discovery using DriverPower	2020	Nature Communications	11	1	734					10.1038/s41467-019-13929-1	https://www.scopus.com/inward/record.uri?eid=2-s2.0-85079072523&doi=10.1038%2fs41467-019-13929-1&partnerID=40&md5=fe2984ce5bcc4cc22e5e066362d572d1	Department of Molecular Genetics, University of Toronto, Toronto, ON M5S 1A8, Canada; Computational Biology Program, Ontario Institute for Cancer Research, Toronto, ON M5G 0A3, Canada; Division of General Surgery, Toronto General Hospital, Toronto, ON M5G 2C4, Canada; Lunenfeld-Tanenbaum Research Institute, Mount Sinai Hospital, Toronto, ON M5G 1X5, Canada; Wellcome Sanger Institute, Wellcome Gen…	Shuai, S., Department of Molecular Genetics, University of Toronto, Toronto, ON M5S 1A8, Canada, Department of Molecular Genetics, University of Toronto, Toronto, ON M5S 1A8, Canada, Computational Biology Program, Ontario Institute for Cancer Research, Toronto, ON M5G 0A3, Canada, Computational Biology Program, Ontario Institute for Cancer Research, Toronto, ON M5G 0A3, Canada; Abascal, F., Wellc…	The discovery of driver mutations is one of the key motivations for cancer genome sequencing. Here, as part of the ICGC/TCGA Pan-Cancer Analysis of Whole Genomes (PCAWG) Consortium, which aggregated whole genome sequencing data from 2658 cancers across 38 tumour types, we describe DriverPower, a software package that uses mutational burden and functional impact evidence to identify driver mutatio…		protein p53; ADGRG6 protein, human; EEF1A2 protein, human; elongation factor 1; G protein coupled receptor; MEF2B protein, human; myocyte enhancer factor 2; cancer; genome; mutation; software; testing method; tumor; algorithm; Article; benchmarking; disease burden; gene expression; gene mutation; gene sequence; genomics; human; multiple cancer; Sanger sequencing; somatic mutation; training; whole…		myocyte enhancer factor 2, 148349-68-2; ADGRG6 protein, human; EEF1A2 protein, human; MEF2 Transcription Factors; MEF2B protein, human; Peptide Elongation Factor 1; Receptors, G-Protein-Coupled			Government of Ontario	This work was supported in part by the Government of Ontario. We acknowledge the contributions of the many clinical networks across ICGC and TCGA who provided samples and data to the PCAWG Consortium, and the contributions of the Technical Working Group and the Germline Working Group of the PCAWG Consortium for collation, realignment and harmonised variant calling of the cancer genomes used in th…				Stratton, M.R., Campbell, P.J., Futreal, P.A., The cancer genome (2009) Nature, 458, pp. 719-724. , COI: 1:CAS:528:DC%2BD1MXksVehtb8%3D, PID: 19360079; Vogelstein, B., Cancer genome landscapes (2013) Science, 339, pp. 1546-1558. , COI: 1:CAS:528:DC%2BC3sXksFOhsb0%3D, PID: 3749880; Khurana, E., Role of non-coding sequence variants in cancer (2016) Nat. Rev. Genet., 17, pp. 93-108. , COI: 1:CAS:528…	Shuai, S.; Department of Molecular Genetics, University of TorontoCanada; email: shimin.shuai@mail.utoronto.ca			Nature Research					20411723			32024818	English	Nat. Commun.	Article	Final	Open Access	Scopus	2-s2.0-85079072523
Ray S., Lall S., Bandyopadhyay S.	55387562800;57190865193;57216356495;	CODC: a Copula-based model to identify differential coexpression	2020	npj Systems Biology and Applications	6	1	20					10.1038/s41540-020-0137-9	https://www.scopus.com/inward/record.uri?eid=2-s2.0-85086671790&doi=10.1038%2fs41540-020-0137-9&partnerID=40&md5=dadaa72d4a01d87e88ef3b6389077029	Centrum Wiskunde & Informatica, Life Sciences & Health, Amsterdam, 1098 XG, Netherlands; Machine Intelligence Unit, Indian Statistical Institute, Kolkata, India	Ray, S., Centrum Wiskunde & Informatica, Life Sciences & Health, Amsterdam, 1098 XG, Netherlands; Lall, S., Machine Intelligence Unit, Indian Statistical Institute, Kolkata, India; Bandyopadhyay, S., Machine Intelligence Unit, Indian Statistical Institute, Kolkata, India	Differential coexpression has recently emerged as a new way to establish a fundamental difference in expression pattern among a group of genes between two populations. Earlier methods used some scoring techniques to detect changes in correlation patterns of a gene pair in two conditions. However, modeling differential coexpression by means of finding differences in the dependence structure of the…		article; cancer model; gene expression; gene ontology; hierarchical clustering; RNA sequencing					European Research Consortium for Informatics and Mathematics, ERCIM SB/S1/JCB-033/2016 Department of Science and Technology, Ministry of Science and Technology, India, DST	We would like to thank Dr. Debarka Sengupta, IIIT, Delhi for insightful discussions. S.R. acknowledges support from ERCIM Alain Bensoussan Fellowship programme grant. S. B. acknowledges support from J.C. Bose Fellowship [SB/S1/JCB-033/2016 to S.B.] by the DST, Govt. of India; SyMeC Project grant [BT/Med-II/NIBMG/SyMeC/2014/Vol. II] was given to the Indian Statistical Institute by the Department o…				Ralston, A., Shaw, K., Gene expression regulates cell differentiation (2008) Nat. Education, 1, p. 127; Yang, Y., Gene co-expression network analysis reveals common system-level properties of prognostic genes across cancer types (2014) Nat. Commun., 5; Eisen, M.B., Spellman, P.T., Brown, P.O., Botstein, D., Cluster analysis and display of genome-wide expression patterns (1998) Proc. Natl Acad. Sc…	Ray, S.; Centrum Wiskunde & Informatica, Life Sciences & Health, Machine Intelligence Unit, Indian Statistical InstituteNetherlands; email: Sumanta.Ray@cwi.nl			Nature Research					20567189			32561750	English	npj Syst. Bio. Appl.	Article	Final	Open Access	Scopus	2-s2.0-85086671790
Kahraman A., Karakulak T., Szklarczyk D., von Mering C.	56238980900;57218787342;35346083500;6602603515;	Pathogenic impact of transcript isoform switching in 1,209 cancer samples covering 27 cancer types using an isoform-specific interaction network	2020	Scientific Reports	10	1	14453					10.1038/s41598-020-71221-5	https://www.scopus.com/inward/record.uri?eid=2-s2.0-85090080848&doi=10.1038%2fs41598-020-71221-5&partnerID=40&md5=c274ec13ca662add79c3183188abd92a	Institute of Molecular Life Sciences, University of Zurich, Zurich, Switzerland; Department of Pathology and Molecular Pathology, University Hospital Zurich, Zurich, Switzerland; Swiss Institute of Bioinformatics, Lausanne, Switzerland	Kahraman, A., Institute of Molecular Life Sciences, University of Zurich, Zurich, Switzerland, Department of Pathology and Molecular Pathology, University Hospital Zurich, Zurich, Switzerland, Swiss Institute of Bioinformatics, Lausanne, Switzerland; Karakulak, T., Institute of Molecular Life Sciences, University of Zurich, Zurich, Switzerland, Department of Pathology and Molecular Pathology, Uni…	Under normal conditions, cells of almost all tissue types express the same predominant canonical transcript isoform at each gene locus. In cancer, however, splicing regulation is often disturbed, leading to cancer-specific switches in the most dominant transcripts (MDT). To address the pathogenic impact of these switches, we have analyzed isoform-specific protein–protein interaction disruptions i…								We would like to acknowledge Dr. Nuno A. Fonseca for insightful discussions on the concept of most dominant transcripts and QTL analyses. Furthermore, we would like to thank Prof. Dr. Juri Reimand, Prof. Dr. Mark D. Robinson. Dr. Kjong Lehmann and Dr. Andre Kahles for in-depth discussions on various aspects of the project. Thanks also to the PCAWG community and especially the PCAWG-5 working grou…				Hu, J., Boritz, E., Wylie, W., Douek, D.C., Stochastic principles governing alternative splicing of RNA (2017) PLoS Comput. Biol., 13. , PID: 28910283; Gonzàlez-Porta, M., Frankish, A., Rung, J., Harrow, J., Brazma, A., Transcriptome analysis of human tissues and cell lines reveals one dominant transcript per gene (2013) Genome Biol., 14, p. R70. , PID: 23815980; Ezkurdia, I., Most highly express…	von Mering, C.; Institute of Molecular Life Sciences, University of ZurichSwitzerland; email: mering@imls.uzh.ch			Nature Research					20452322			32879328	English	Sci. Rep.	Article	Final	Open Access	Scopus	2-s2.0-85090080848
Reyna M.A., Haan D., Paczkowska M., Verbeke L.P.C., Vazquez M., Kahraman A., Pulido-Tamayo S., Barenboim J., Wadi L., Dhingra P., Shrestha R., Getz G., Lawrence M.S., Pedersen J.S., Rubin M.A., Wheeler D.A., Brunak S., Izarzugaza J.M.G., Khurana E., Marchal K., von Mering C., Sahinalp S.C., Valencia A., Abascal F., Amin S.B., Bader G.D., Bandopadhayay P., Beroukhim R., Bertl J., Boroevich K.A., B…	56181750900;57194182260;57200340671;6603000156;55628532056;56238980900;56094595400;57214752723;57190974973;57200774663;56122423400;8634683800;56136274200;57195308608;57213811106;56425045400;7005477388;14219175600;14832851400;6701798877;6602603515;6603800467;57211645396;8406093500;35106742700;7102726136;55403805600;6507380004;57194334099;8505888200;57214755212;35397659000;57189443087;16835873300;5…	Pathway and network analysis of more than 2500 whole cancer genomes	2020	Nature Communications	11	1	729				5	10.1038/s41467-020-14367-0	https://www.scopus.com/inward/record.uri?eid=2-s2.0-85079060258&doi=10.1038%2fs41467-020-14367-0&partnerID=40&md5=f1aeef0e862a763b9042610c610d4118	Department of Computer Science, Princeton University, Princeton, NJ 08540, United States; Department of Biomedical Informatics, Emory University, Atlanta, GA 30322, United States; Department of Biomolecular Engineering and UC Santa Cruz Genomics Institute, University of California, Santa Cruz, Santa Cruz, CA 95060, United States; Computational Biology Program, Ontario Institute for Cancer Researc…	Reyna, M.A., Department of Computer Science, Princeton University, Princeton, NJ 08540, United States, Department of Biomedical Informatics, Emory University, Atlanta, GA 30322, United States; Haan, D., Department of Biomolecular Engineering and UC Santa Cruz Genomics Institute, University of California, Santa Cruz, Santa Cruz, CA 95060, United States; Paczkowska, M., Computational Biology Progra…	The catalog of cancer driver mutations in protein-coding genes has greatly expanded in the past decade. However, non-coding cancer driver mutations are less well-characterized and only a handful of recurrent non-coding mutations, most notably TERT promoter mutations, have been reported. Here, as part of the ICGC/TCGA Pan-Cancer Analysis of Whole Genomes (PCAWG) Consortium, which aggregated whole …		protein p53; RNA splicing factor; transcription factor 4; cancer; gene expression; genome; mutation; network analysis; Article; correlational study; gene deletion; gene insertion; gene regulatory network; gene sequence; genetic association; genetic variability; human; machine learning; mRNA expression level; Notch signaling; oncogenomics; RNA splicing; single nucleotide polymorphism; TCF4 gene; T…					Cancer Research Society, CRS: 21089 National Cancer Institute, NCI: U01CA217875 National Institutes of Health, NIH: U24CA210990, U24CA211000, U24CA143858, R01HG007069, R01CA180778 Ontario Institute for Cancer Research, OICR Government of Ontario Fonds Wetenschappelijk Onderzoek, FWO: 3G046318 Canadian Institutes of Health Research, CIHR SEV 2015-0493 Natural Sciences and Engineering Research Coun…	B.J.R. received funding from NIH grants U24CA211000 and R01HG007069. J.M.S. received funding from NIH grants U24CA143858, R01CA180778, and U24CA210990. J.R. received funding from the Ontario Institute for Cancer Research (OICR) Investigator Award provided by the Government of Ontario, Operating Grant from Cancer Research Society (CRS) (#21089), the Natural Sciences and Engineering Research Counci…	P.B. receives grant funding from Novartis from an unrelated project. R.B. owns equity in Ampressa Therapeutics. G.G. receives research funds from IBM and Pharmacyclics and is an inventor on patent applications related to MuTect, ABSOLUTE, MutSig, MSMu-Tect, and POLYSOLVER. B.J.R. is a consultant at and has an ownership interest (including stock, patents, etc.) in Medley Genomics. Remaining author…			Gonzalez-Perez, A., Computational approaches to identify functional genetic variants in cancer genomes (2013) Nat. Methods, 10, pp. 723-729. , COI: 1:CAS:528:DC%2BC3sXhtFygur3E, PID: 23900255; Garraway, L.A., Lander, E.S., Lessons from the cancer genome (2013) Cell, 153, pp. 17-37. , COI: 1:CAS:528:DC%2BC3sXltVensb0%3D, PID: 23540688; Vogelstein, B., Cancer genome landscapes (2013) Science, 339, …	Raphael, B.J.; Department of Computer Science, Princeton UniversityUnited States; email: braphael@princeton.edu			Nature Research					20411723			32024854	English	Nat. Commun.	Article	Final	Open Access	Scopus	2-s2.0-85079060258
Feltrin S., Ravera F., Traversone N., Ferrando L., Bedognetti D., Ballestrero A., Zoppoli G.	57218549513;57218552407;57218550814;57201462809;35344678100;7005754026;24382083200;	Sterol synthesis pathway inhibition as a target for cancer treatment	2020	Cancer Letters	493			19	30			10.1016/j.canlet.2020.07.010	https://www.scopus.com/inward/record.uri?eid=2-s2.0-85089485235&doi=10.1016%2fj.canlet.2020.07.010&partnerID=40&md5=4c0e267834a916ceec5ec3daed52234c	Department of Internal Medicine, Università degli Studi di Genova, Viale Benedetto XV, 6, Genova, 16132, Italy; IRCCS Ospedale Policlinico San Martino, Largo R. Benzi 10, Genova, 16132, Italy; Sidra Medicine, Al Gharrafa St, Ar-Rayyan, Qatar	Feltrin, S., Department of Internal Medicine, Università degli Studi di Genova, Viale Benedetto XV, 6, Genova, 16132, Italy; Ravera, F., Department of Internal Medicine, Università degli Studi di Genova, Viale Benedetto XV, 6, Genova, 16132, Italy; Traversone, N., Department of Internal Medicine, Università degli Studi di Genova, Viale Benedetto XV, 6, Genova, 16132, Italy; Ferrando, L., Departme…	Sterol synthesis is a highly complex and integrated pathway in mammals. In the present review, we briefly summarize the main steps of this pathway, especially concerning its main rate-limiting enzymes, HMG-CoA reductase (HMGCR) and squalene epoxidase (SQLE), in relation with cancer. We focus on studies reporting key findings linking cholesterol with cancer. The inhibition of HMGCR and SQLE to pre…	Cholesterol; Genomic aberrations; HMG-CoA reductase; Squalene epoxidase						Novartis Pfizer Roche Italia Associazione Italiana per la Ricerca sul Cancro, AIRC: ID 2018–21761	Gabriele Zoppoli received honoraria from Novartis, travel grants from Novartis, Pfizer, Roche, and ThermoFisher, and reagents for research purposes from ThermoFisher. The other Authors did not report any conflict of interest.	GZ is supported by a Fondazione AIRC - Associazione Italiana per la Ricerca sul Cancro (AIRC) IG Grant ID 2018–21761.			Alizadeh, J., Zeki, A.A., Mirzaei, N., Tewary, S., Rezaei Moghadam, A., Glogowska, A., Nagakannan, P., Ghavami, S., Mevalonate cascade inhibition by imvastatin induces the intrinsic apoptosis pathway via depletion of isoprenoids in tumor cells (2017) Sci. Rep., 7, p. 44841; Krause, M.R., Regen, S.L., The structural role of cholesterol in cell membranes: from condensed bilayers to lipid rafts (201…	Zoppoli, G.; Department of Internal Medicine, Università degli Studi di Genova, Viale Benedetto XV, 6, Italy; email: gabriele.zoppoli@unige.it			Elsevier Ireland Ltd					3043835		CALED	32711099	English	Cancer Lett.	Short Survey	Final		Scopus	2-s2.0-85089485235
Cui X.T., Zhang X.X., Liu M.H., Zhao C.Y., Zhang N., Ren Y.Y., Su C., Zhang W., Sun X.M., He J.Y., Gao X.J., Yang J.	56518862100;57217860260;57212231361;57204395408;57217848410;56553623000;36673965600;56194941000;55727895300;36999199800;36672798400;57189092314;	A pan-cancer analysis of the oncogenic role of staphylococcal nuclease domain-containing protein 1 (SND1) in human tumors	2020	Genomics	112	6		3958	3967			10.1016/j.ygeno.2020.06.044	https://www.scopus.com/inward/record.uri?eid=2-s2.0-85087723027&doi=10.1016%2fj.ygeno.2020.06.044&partnerID=40&md5=6a0120df21e8018e13df3522b7ff8355	Department of Biochemistry and Molecular Biology, Department of Immunology, School of Basic Medical Sciences, Tianjin Medical University, Tianjin, China; Key Laboratory of Immune Microenvironment and Disease, Ministry of Education, Key Laboratory of Cellular and Molecular Immunology in Tianjin, Excellent Talent Project, Tianjin Medical University, Tianjin, China; Laboratory of Neuro-Oncology, Tia…	Cui, X., Department of Biochemistry and Molecular Biology, Department of Immunology, School of Basic Medical Sciences, Tianjin Medical University, Tianjin, China, Key Laboratory of Immune Microenvironment and Disease, Ministry of Education, Key Laboratory of Cellular and Molecular Immunology in Tianjin, Excellent Talent Project, Tianjin Medical University, Tianjin, China, Laboratory of Neuro-Onco…	Although emerging cell- or animal-based evidence supports the relationship between SND1 and cancers, no pan-cancer analysis is available. We thus first explored the potential oncogenic roles of SND1 across thirty-three tumors based on the datasets of TCGA (The cancer genome atlas) and GEO (Gene expression omnibus). SND1 is highly expressed in most cancers, and distinct associations exist between …	Cancer; Methylation; Phosphorylation; Prognosis; SND1	oncoprotein; staphylococcal nuclease domain containing protein 1; unclassified drug; Article; breast cancer; cancer associated fibroblast; cancer prognosis; cancer survival; carcinogenesis; CD8+ T lymphocyte; colon adenocarcinoma; disease association; DNA methylation; gene expression; gene function; genetic association; germ cell cancer; human; lung adenocarcinoma; lymphocytic infiltration; malig…					IRT13085 Tianjin Municipal Education Commission: 2019KJ171 31571380, 31670759, 31701182, 31870747 Tianjin Medical University, TMU ZYYFY2019002	This work was supported by grants from the Innovation Team Development Plan of the Ministry of Education ( IRT13085 ); National Nature Science Foundation of China ( 31670759 , 31870747 , 31571380 , 31701182 ); High-level Innovation and Entrepreneurship Team of Tianjin Talent Development Special Support Plan; Excellent Talent Project of Tianjin Medical University ; Scientific Research Project of T…				Blum, A., Wang, P., Zenklusen, J.C., SnapShot: TCGA-analyzed tumors (2018) Cell., 173, p. 530; Tomczak, K., Czerwińska, P., Wiznerowicz, M., The cancer genome atlas (TCGA): an immeasurable source of knowledge (2015) Contemp. Oncol. (Pozn), 19, pp. A68-A77; Clough, E., Barrett, T., The gene expression omnibus database (2016) Methods Mol. Biol., 1418, pp. 93-110; Tong, X., Drapkin, R., Yalamanchili…	Gao, X.; Department of Biochemistry and Molecular Biology, Tianjin Medical University, Heping District Qixiangtai Road No.22, China; email: gaoxingjie@tmu.edu.cn			Academic Press Inc.					8887543		GNMCE	32645525	English	Genomics	Article	Final		Scopus	2-s2.0-85087723027
Hong W.F., Gu Y.J., Guan R.G., Xie D.P., Zhou H.Y., Yu M.	57207620002;57215196526;57210236628;57218272646;55462864000;55681382700;	Pan-cancer analysis of the CASP gene family in relation to survival, tumor-infiltrating immune cells and therapeutic targets	2020	Genomics	112	6		4304	4315			10.1016/j.ygeno.2020.07.026	https://www.scopus.com/inward/record.uri?eid=2-s2.0-85088533933&doi=10.1016%2fj.ygeno.2020.07.026&partnerID=40&md5=d003ad8f4f9d8d2e02c6fe570b34d723	Department of Medical Imaging, The First Affiliated Hospital of Guangdong Pharmaceutical University, Guangzhou, China; Department of Ultrasonic Medicine, The First Affiliated Hospital of Sun Yat-Sen University, Guangzhou, China; Department of General Surgery, Guangdong Provincial People's Hospital, Guangdong Academy of Medical Sciences, Guangzhou, China; Morning Star Academic Cooperation, Shangha…	Hong, W., Department of Medical Imaging, The First Affiliated Hospital of Guangdong Pharmaceutical University, Guangzhou, China, Morning Star Academic Cooperation, Shanghai, China; Gu, Y., Department of Ultrasonic Medicine, The First Affiliated Hospital of Sun Yat-Sen University, Guangzhou, China; Guan, R., Department of General Surgery, Guangdong Provincial People's Hospital, Guangdong Academy o…	The cysteinyl aspartate protease (caspase, or CASP) gene family plays a significant role in programmed cell death, inflammation and immunity. However, the correlation between CASP family members and prognosis and tumor-infiltrating lymphocytes in different tumors has not been determined. We investigated the role of CASP genes in cancer prognosis and their relationship with clinicopathological par…	Cysteinyl aspartate protease (caspase, CASP) gene family; Lymphocytes; Pan-cancer; Tumor-infiltrating	caspase; Article; breast cancer; cancer growth; cancer infiltration; cancer prognosis; CASP gene; CASP1 gene; CASP2 gene; CASP4 gene; CASP5 gene; CASP7 gene; CASP9 gene; cell survival; gene; gene control; gene expression; gene targeting; human; immunocompetent cell; innate immunity; liver cell carcinoma; nonhuman; pancreas cancer; priority journal; prognostic assessment; regulatory mechanism		caspase, 186322-81-6			2017A030313548, 2019A1515011676, 2017A030313530 Guangzhou Science and Technology Program key projects: 201904010021 DFJH2019015 National Natural Science Foundation of China, NSFC: 81701560	This work was supported by the National Natural Science Foundation of China (Grant No. 81701560 ). National Science Foundation of Guangdong Province, People's Republic of China (Grant No 2019A1515011676 , 2017A030313530 , and 2017A030313548 ) and Guangzhou science and technology projects (No 201904010021 ) and High-level Hospital Construction Project (Grant No DFJH2019015 ). All authors declared …				Barbero, S., Mielgo, A., Torres, V., Teitz, T., Shields, D.J., Mikolon, D., Bogyo, M., Stupack, D.G., Caspase-8 association with the focal adhesion complex promotes tumor cell migration and metastasis (2009) Cancer Res., 69, pp. 3755-3763; Bergsbaken, T., Fink, S.L., Cookson, B.T., Pyroptosis: host cell death and inflammation (2009) Nat. Rev. Microbiol., 7, pp. 99-109; Bidere, N., Snow, A.L., Sak…	Yu, M.; Department of General Surgery, Guangdong Provincial People's Hospital, Guangdong Academy of Medical SciencesChina; email: yumin@gdph.org.cn			Academic Press Inc.					8887543		GNMCE	32682809	English	Genomics	Article	Final		Scopus	2-s2.0-85088533933
Klümper N., Blajan I., Schmidt D., Kristiansen G., Toma M., Hölzel M., Ritter M., Ellinger J.	56845687800;57218511485;7403511709;24169060100;7006511569;6508011738;46461779000;8527709600;	Downstream neighbor of SON (DONSON) is associated with unfavorable survival across diverse cancers with oncogenic properties in clear cell renal cell carcinoma	2020	Translational Oncology	13	11	100844					10.1016/j.tranon.2020.100844	https://www.scopus.com/inward/record.uri?eid=2-s2.0-85089394417&doi=10.1016%2fj.tranon.2020.100844&partnerID=40&md5=4ece5a7f04bd8b9c9271ed44e4b814b2	Department of Urology, University Hospital Bonn, Bonn, Germany; Center for Integrated Oncology, University Hospital Bonn, Bonn, Germany; Institute of Experimental Oncology, University Hospital Bonn, Bonn, Germany; Institute for Pathology, University Hospital Bonn, Bonn, Germany	Klümper, N., Department of Urology, University Hospital Bonn, Bonn, Germany, Center for Integrated Oncology, University Hospital Bonn, Bonn, Germany, Institute of Experimental Oncology, University Hospital Bonn, Bonn, Germany; Blajan, I., Department of Urology, University Hospital Bonn, Bonn, Germany, Center for Integrated Oncology, University Hospital Bonn, Bonn, Germany; Schmidt, D., Department…	A precise stratification of our patients is essential and can support clinicians to determine the right therapy. The aim of this study was to identify clinically relevant genes using The Cancer Genome Atlas (TCGA) datasets. A comprehensive pan-cancer analysis of 30 distinct tumor entities (N = 9022) identified the largely unknown gene Downstream neighbor of SON (DONSON) to be particularly associa…		biological marker; messenger RNA; transcriptome; tumor suppressor protein; ACHN cell line; Article; Caki-1 cell line; cancer survival; carcinogenicity; cell culture technique; cell migration; cell migration assay; cell proliferation; cell viability; chemoradiotherapy; controlled study; cytotoxicity; DONSON gene; down regulation; gene; gene expression; gene knockdown; gene overexpression; genetic …					ID 2019-4-05 Deutsche Gesellschaft fÃ¼r Urologie, DGU: KIN1/FE-19 Deutsche Gesellschaft fÃ¼r Urologie, DGU	The tissue samples were collected within the framework of the Biobank of the Center for Integrated Oncology Cologne Bonn at the University Hospital Bonn. All patients gave written informed consent for the collection of biomaterials. The study was approved by the ethics committee at the University Hospital Bonn (number: 273/18). This study was supported by a Ferdinand Eisenberger grant of the Deut…				Siegel, R.L., Miller, K.D., Jemal, A., Cancer statistics, 2019 (2019) CA Cancer J. Clin., 69 (1), pp. 7-34; Bray, F., Ferlay, J., Soerjomataram, I., Siegel, R.L., Torre, L.A., Jemal, A., Global cancer statistics 2018: GLOBOCAN estimates of incidence and mortality worldwide for 36 cancers in 185 countries (2018) CA Cancer J. Clin., 68 (6), pp. 394-424; Rini, B.I., Campbell, S.C., Escudier, B., Ren…	Klümper, N.; Clinic for Urology and Pediatric Urology, University Hospital Bonn, Venusberg-Campus 1, Germany; email: niklas.kluemper@ukbonn.de			Neoplasia Press, Inc.					19365233				English	Transl. Oncol.	Article	Final	Open Access	Scopus	2-s2.0-85089394417
Zhou S.Q., Zhang D., Li J.J., Zhao J., Wang G.Q., Zhang Y.Z., Bai Y.Z., Chen D.D., Wu H.	57212897133;57217491485;57217494370;57218085692;57202134113;57202437509;57207313801;56170768000;56182719800;	Landscape of RAS Variations in 17,993 Pan-cancer Patients Identified by Next-generation Sequencing	2020	Pathology and Oncology Research	26	4		2835	2837			10.1007/s12253-020-00845-9	https://www.scopus.com/inward/record.uri?eid=2-s2.0-85087314232&doi=10.1007%2fs12253-020-00845-9&partnerID=40&md5=2458ce269c791d3a0a886ddf77ad5f1a	Galactophore Department, The Third Affiliated Hospital of Kunming Medical University (Yunnan Tumor Hospital), No.518 Kunzhou Road, Kunming, Yunnan Province 650118, China; The Medical Department, 3D Medicines Inc, Shanghai, China; Department of Anesthesiology, The Central Hospital of Zibo, Zibo, China; Department of Oncology, The First Affiliated Hospital of Nanjing Medical University, NO.300 Guan…	Zhou, S., Galactophore Department, The Third Affiliated Hospital of Kunming Medical University (Yunnan Tumor Hospital), No.518 Kunzhou Road, Kunming, Yunnan Province 650118, China; Zhang, D., The Medical Department, 3D Medicines Inc, Shanghai, China; Li, J., Department of Anesthesiology, The Central Hospital of Zibo, Zibo, China; Zhao, J., The Medical Department, 3D Medicines Inc, Shanghai, China…	RAS family genes (HRAS, KRAS and NRAS) were frequently observed in several tumors. The expression of constitutively active RAS proteins mediated by RAS variations promote the development of tumors. KRAS is an important prognostic and drug resistance biomarker. It would also be a promising drug target. Several trials which evaluating the efficacy of RAS G12C inhibitor in solid tumors are initiated…	Carcinoma; Genetics; Next-generation sequencing; RAS gene											Vetter, I.R., Wittinghofer, A., The guanine nucleotide-binding switch in three dimensions (2001) Science, 294 (5545), pp. 1299-1304. , COI: 1:CAS:528:DC%2BD3MXotlKnu70%3D; Wan, X.B., Wang, A.Q., Cao, J., Relationships among KRAS mutation status, expression of RAS pathway signaling molecules, and clinicopathological features and prognosis of patients with colorectal cancer (2019) World J Gastroent…	Chen, D.; Galactophore Department, The Third Affiliated Hospital of Kunming Medical University (Yunnan Tumor Hospital), Department of Oncology, The First Affiliated Hospital of Nanjing Medical University, No.518 Kunzhou Road, China; email: chendedian2006@126.com			Springer					12194956		POREF	32602003	English	Pathol. Oncol. Res.	Letter	Final		Scopus	2-s2.0-85087314232
Xue A.G., Chan M., Gujral T.S.	57218171783;57211452532;15127469800;	Pan-cancer analysis of the developmental pathways reveals non-canonical wnt signaling as a driver of mesenchymal-type tumors	2020	Translational Research	224			1	15			10.1016/j.trsl.2020.06.003	https://www.scopus.com/inward/record.uri?eid=2-s2.0-85088114441&doi=10.1016%2fj.trsl.2020.06.003&partnerID=40&md5=f3ea2f80d31ae09afeed2c32272aa700	Division of Human Biology, Fred Hutchinson Cancer Research Center, Seattle, WA, United States; Department of Pharmacology, University of Washington, Seattle, WA, United States	Xue, A.G., Division of Human Biology, Fred Hutchinson Cancer Research Center, Seattle, WA, United States; Chan, M., Division of Human Biology, Fred Hutchinson Cancer Research Center, Seattle, WA, United States; Gujral, T.S., Division of Human Biology, Fred Hutchinson Cancer Research Center, Seattle, WA, United States, Department of Pharmacology, University of Washington, Seattle, WA, United States	The processes of angiogenesis, cell proliferation, invasion, and migration, and the signaling pathways that drive these events, are activated in both cancer and during embryonic development. Here, we systematically assessed how the activity of major developmental signaling pathways, represented by the expression of genes encoding components of the pathways, correlated with patient survival in ∼80…		frizzled protein; Notch receptor; secreted frizzled related protein 2; transforming growth factor beta; Wnt protein; animal experiment; animal model; Article; breast cancer; cancer cell; cancer cell culture; cancer classification; cancer growth; cancer patient; cancer survival; cell transdifferentiation; cohort analysis; colon cancer; controlled study; correlational study; embryo; embryo developm…					Sidney Kimmel Foundation P30 CA015704 K22CA201229, P30CA015704 American Cancer Society, ACS: 133870-RSG-19-197-01-CDD	This work was supported by the National Institutes of Health/National Cancer Institute [P30CA015704, K22CA201229] , the Sidney Kimmel Foundation [Kimmel Scholar Award], and the American Cancer Society (133870-RSG-19-197-01-CDD) . This research was supported by the Genomics Shared Resource of the Fred Hutch/University of Washington Cancer Consortium (P30 CA015704). We thank Dr. Hamid Bolouri for h…				Chan, C.J., Heisenberg, C.-P., Hiiragi, T., Coordination of morphogenesis and cell-fate specification in development (2017) Curr Biol., 27 (18), pp. R1024-R1R35; Richards, G., , pp. 81-90. , Degnan B.The dawn of developmental signaling in the metazoa. 2009. Cold Spring Harbor Laboratory Press; Nusse, R., Varmus, H., Three decades of Wnts: a personal perspective on how a scientific field developed…	Gujral, T.S.; Division of Human Biology at the Fred Hutchinson Cancer Research Centeremail: tgujral@fredhutch.org			Mosby Inc.					19315244			32522670	English	Transl. Res.	Article	Final	Open Access	Scopus	2-s2.0-85088114441
Zhang Q., Huang R., Hu H.Q., Yu L., Tang Q.C., Tao Y.B., Liu Z., Li J.Y., Wang G.Y.	56413140400;55624392500;57189299828;57198423198;55927956600;57218629199;56206526700;57216665110;8980237300;	Integrative Analysis of Hypoxia-Associated Signature in Pan-Cancer	2020	iScience	23	9	101460					10.1016/j.isci.2020.101460	https://www.scopus.com/inward/record.uri?eid=2-s2.0-85089844942&doi=10.1016%2fj.isci.2020.101460&partnerID=40&md5=d3edce180a5e0aa5f5ad63c6a62b7f90	Department of Colorectal Surgery, the Second Affiliated Hospital of Harbin Medical University, Harbin, Heilongjiang Province 150086, China; Department of Colorectal Surgery, National Cancer Center/National Clinical Research Center for Cancer/Cancer Hospital, Chinese Academy of Medical Science and Peking Union Medical College, Beijing, 100000, China	Zhang, Q., Department of Colorectal Surgery, the Second Affiliated Hospital of Harbin Medical University, Harbin, Heilongjiang Province 150086, China; Huang, R., Department of Colorectal Surgery, the Second Affiliated Hospital of Harbin Medical University, Harbin, Heilongjiang Province 150086, China; Hu, H., Department of Colorectal Surgery, the Second Affiliated Hospital of Harbin Medical Univer…	Biological Sciences; Genomics; Cancer Systems Biology © 2020Hypoxia is serving crucial roles in cancers. This study aims to comprehensively analyze the molecular features and clinical relevance of a well-defined hypoxia-associated signature in pan-cancer using multi-omics data. Data were acquired from TCGA, CCLE, GDSC, and GEO. RNA expression pattern, copy number variation (CNV), methylation, and…	Biological Sciences; Cancer Systems Biology; Genomics											Belizario, J.E., Faintuch, J., Garay-Malpartida, M., Gut microbiome dysbiosis and immunometabolism: new frontiers for treatment of metabolic diseases (2018) Mediators Inflamm., 2018, p. 2037838; Bhandari, V., Hoey, C., Liu, L.Y., Lalonde, E., Ray, J., Livingstone, J., Lesurf, R., Huang, X., Molecular landmarks of tumor hypoxia across cancer types (2019) Nat. Genet., 51, pp. 308-318; Bhandari, V.,…	Zhang, Q.; Department of Colorectal Surgery, the Second Affiliated Hospital of Harbin Medical University, Department of Colorectal Surgery, the Second Affiliated Hospital of Harbin Medical UniversityChina; email: zhangqian1171@126.com			Elsevier Inc.					25890042				English	iScience	Article	Final	Open Access	Scopus	2-s2.0-85089844942
Franke F.C., Slusarenko B.O., Engleitner T., Johannes W., Laschinger M., Rad R., Nitsche U., Janssen K.-P.	57204268281;57215720946;57193663084;57215272313;6603471581;6602248966;36342711500;35496038900;	Novel role for CRK adaptor proteins as essential components of SRC/FAK signaling for epithelial–mesenchymal transition and colorectal cancer aggressiveness	2020	International Journal of Cancer	147	6		1715	1731		1	10.1002/ijc.32955	https://www.scopus.com/inward/record.uri?eid=2-s2.0-85081717943&doi=10.1002%2fijc.32955&partnerID=40&md5=a562d068299025b4814ea55d8e5ee3ba	Department of Surgery, School of Medicine, Klinikum Rechts der Isar, Technical University of Munich, Munich, Germany; Department of Medicine II, School of Medicine, Institute of Molecular Oncology and Functional Genomics, Technical University of Munich, TranslaTUM Cancer Center, Munich, Germany	Franke, F.C., Department of Surgery, School of Medicine, Klinikum Rechts der Isar, Technical University of Munich, Munich, Germany; Slusarenko, B.O., Department of Surgery, School of Medicine, Klinikum Rechts der Isar, Technical University of Munich, Munich, Germany; Engleitner, T., Department of Medicine II, School of Medicine, Institute of Molecular Oncology and Functional Genomics, Technical U…	Epithelial–mesenchymal transition (EMT) is a cell plasticity process required for metastasis and chemoresistance of carcinoma cells. We report a crucial role of the signal adaptor proteins CRK and CRKL in promoting EMT and tumor aggressiveness, as well as resistance against chemotherapy in colorectal and pancreatic carcinoma. Genetic loss of either CRKL or CRK partially counteracted EMT in three …	colorectal cancer; focal adhesion; invasion; metastasis; SASH1	adaptor protein; Crk like protein; focal adhesion kinase; mitogen activated protein kinase 1; mitogen activated protein kinase 3; Myc protein; protein CRK; protein tyrosine kinase; Rap1 protein; unclassified drug; uvomorulin; Article; cell proliferation; cell survival; colorectal cancer; colorectal cancer cell line; controlled study; drug resistance; embryo; enzyme phosphorylation; epithelial mes…		mitogen activated protein kinase 1, 137632-08-7; mitogen activated protein kinase 3, 137632-07-6; protein tyrosine kinase, 80449-02-1; uvomorulin, 112956-45-3			Deutsche Krebshilfe: 111822	Our study was supported by the Deutsche Krebshilfe e.V., No. 111822 (to K.P.J.). The authors would like to thank Anja Conrad for excellent technical assistance, and Maximilian Ehrenfeld for critical discussion.				Valastyan, S., Weinberg, R.A., Tumor metastasis: molecular insights and evolving paradigms (2011) Cell, 147, pp. 275-292; Kalluri, R., Weinberg, R.A., The basics of epithelial-mesenchymal transition (2009) J Clin Invest, 119, pp. 1420-1428; Lamouille, S., Xu, J., Derynck, R., Molecular mechanisms of epithelial-mesenchymal transition (2014) Nat Rev Mol Cell Biol, 15, pp. 178-196; Peinado, H., Olme…	Janssen, K.-P.; Department of Surgery, School of Medicine, Klinikum Rechts der Isar, Technical University of MunichGermany; email: klaus-peter.janssen@tum.de			Wiley-Liss Inc.					207136		IJCNA	32147820	English	Int. J. Cancer	Article	Final	Open Access	Scopus	2-s2.0-85081717943
Li A., Mallik S., Luo H., Jia P., Lee D.-F., Zhao Z.M.	54389661600;56213777000;57210004750;14030192100;8602957200;57211415623;	H19, a Long Non-coding RNA, Mediates Transcription Factors and Target Genes through Interference of MicroRNAs in Pan-Cancer	2020	Molecular Therapy - Nucleic Acids	21			180	191			10.1016/j.omtn.2020.05.028	https://www.scopus.com/inward/record.uri?eid=2-s2.0-85087084370&doi=10.1016%2fj.omtn.2020.05.028&partnerID=40&md5=ff3e4c0524417e43b949ac5b8d1f5a1f	Shaanxi Key Laboratory for Network Computing and Security Technology, School of Computer Science and Engineering, Xi'an University of Technology, Xi'an, Shaanxi, 710048, China; Center for Precision Health, School of Biomedical Informatics, The University of Texas Health Science Center at Houston, Houston, TX 77030, United States; Department of Integrative Biology and Pharmacology, McGovern Medica…	Li, A., Shaanxi Key Laboratory for Network Computing and Security Technology, School of Computer Science and Engineering, Xi'an University of Technology, Xi'an, Shaanxi, 710048, China, Center for Precision Health, School of Biomedical Informatics, The University of Texas Health Science Center at Houston, Houston, TX 77030, United States; Mallik, S., Center for Precision Health, School of Biomedic…	Long non-coding RNAs (lncRNAs) have recently been found to be important in gene regulation. lncRNA H19 has been reported to play an oncogenic role in many human cancers. Its specific regulatory role is still elusive. In this study, we developed a novel analytic approach by integrating the synergistic regulation among lncRNAs (e.g., H19), transcription factors (TFs), target genes, and microRNAs (m…	breast cancer; co-regulation; H19; lncRNA; lncRNA-TF-gene; miRNA; pan-cancer; regulation triplet	kruppel like factor; kruppel like factor 11; long untranslated RNA; microRNA; microRNA 17; microRNA 200b; microRNA 29a; microRNA 29b; microRNA let 7b; RNA H19; STAT3 protein; transcription factor; transcription factor Ets 1; transforming growth factor beta2; unclassified drug; Article; BT-549 cell line; controlled study; copy number variation; down regulation; gene control; gene expression; gene …					Natural Science Foundation of Shaanxi Provincial Department of Education: 17JK0572 2017JM6024 XJY1866 Cancer Prevention and Research Institute of Texas, CPRIT: RR160019	We thank the laboratory members of Bioinformatics and Systems Medicine Laboratory (SBML) for useful discussion, and Dr. Guangchun Han for initial analysis of lncRNA in TCGA datasets. A.L. was partially supported by the Natural Science Basic Research Plan in Shaanxi Province ( 2017JM6024 ), the Natural Science Foundation of Shaanxi Provincial Department of Education ( 17JK0572 ), and by the Teachi…				Iyer, M.K., Niknafs, Y.S., Malik, R., Singhal, U., Sahu, A., Hosono, Y., Barrette, T.R., Zhao, S., The landscape of long noncoding RNAs in the human transcriptome (2015) Nat. Genet., 47, pp. 199-208; Li, M., Izpisua Belmonte, J.C., Roles for noncoding RNAs in cell-fate determination and regeneration (2015) Nat. Struct. Mol. Biol., 22, pp. 2-4; Mitra, R., Chen, X., Greenawalt, E.J., Maulik, U., Ji…	Zhao, Z.; Center for Precision Health, School of Biomedical Informatics, The University of Texas Health Science Center at Houston, Department of Integrative Biology and Pharmacology, McGovern Medical School, The University of Texas Health Science Center at HoustonUnited States; email: zhongming.zhao@uth.tmc.edu			Cell Press					21622531				English	Mol. Ther. Nucl. Acids	Article	Final	Open Access	Scopus	2-s2.0-85087084370
Shi J.C., Cui Q.H.	57194500013;15021697200;	sTAM: An Online Tool for the Discovery of miRNA-Set Level Disease Biomarkers	2020	Molecular Therapy - Nucleic Acids	21			670	675			10.1016/j.omtn.2020.07.004	https://www.scopus.com/inward/record.uri?eid=2-s2.0-85088877354&doi=10.1016%2fj.omtn.2020.07.004&partnerID=40&md5=ac88cdbf6cd1aec7a29640d6aaa18a62	Department of Biomedical Informatics, Department of Physiology and Pathophysiology, Center for Noncoding RNA Medicine, MOE Key Lab of Cardiovascular Sciences, School of Basic Medical Sciences, Peking University, 38 Xueyuan Rd., Beijing, 100191, China	Shi, J., Department of Biomedical Informatics, Department of Physiology and Pathophysiology, Center for Noncoding RNA Medicine, MOE Key Lab of Cardiovascular Sciences, School of Basic Medical Sciences, Peking University, 38 Xueyuan Rd., Beijing, 100191, China; Cui, Q., Department of Biomedical Informatics, Department of Physiology and Pathophysiology, Center for Noncoding RNA Medicine, MOE Key La…	MicroRNAs (miRNAs) are an important class of small noncoding RNA molecules that serve as excellent biomarkers of various diseases. However, current miRNA biomarkers, including those comprised of multiple miRNAs, work at a single-miRNA level but not at a miRNA-set level, which is defined as a group of miRNAs sharing common biological characteristics. Given the rapidly accumulating miRNA omics data…	biomarker; gene expression; miRNA set; single-sample enrichment analysis	microRNA; Article; brain development; cancer inhibition; cardiovascular disease; cerebrovascular disease; disease course; disease marker; gene expression; human; malignant neoplasm; omics; oncogenomics; online system; priority journal; transcription regulation					Peking University, PKU: BMU2020JC001, BMU2019LCKXJ001 Fundamental Research Funds for the Central Universities National Natural Science Foundation of China, NSFC: 31930056, 81670462, 81970440	This work has been supported by grants from the Natural Science Foundation of China ( 81970440 , 81670462 , and 31930056 ); Peking University Basic Research Program ( BMU2020JC001 ); Peking University Clinical Scientist Program ( BMU2019LCKXJ001 ); and Fundamental Research Funds for the Central Universities .				Kim, D., Sung, Y.M., Park, J., Kim, S., Kim, J., Park, J., Ha, H., Baek, D., General rules for functional microRNA targeting (2016) Nat. Genet., 48, pp. 1517-1526; Wang, J., Chen, J., Sen, S., MicroRNA as Biomarkers and Diagnostics (2016) J. Cell. Physiol., 231, pp. 25-30; Lu, M., Zhang, Q., Deng, M., Miao, J., Guo, Y., Gao, W., Cui, Q., An analysis of human microRNA and disease associations (200…	Cui, Q.; Department of Biomedical Informatics, Department of Physiology and Pathophysiology, Center for Noncoding RNA Medicine, MOE Key Lab of Cardiovascular Sciences, School of Basic Medical Sciences, Peking University, 38 Xueyuan Rd., China; email: cuiqinghua@hsc.pku.edu.cn			Cell Press					21622531				English	Mol. Ther. Nucl. Acids	Article	Final	Open Access	Scopus	2-s2.0-85088877354
Ping Y.Y., Zhou Y., Hu J., Pang L., Xu C.H., Xiao Y.	51261320300;57214990863;57189045394;57217867708;7404181051;56447492600;	Dissecting the Functional Mechanisms of Somatic Copy-Number Alterations Based on Dysregulated ceRNA Networks across Cancers	2020	Molecular Therapy - Nucleic Acids	21			464	479			10.1016/j.omtn.2020.06.012	https://www.scopus.com/inward/record.uri?eid=2-s2.0-85087767938&doi=10.1016%2fj.omtn.2020.06.012&partnerID=40&md5=6783956c5e7c236b408de07641e12c21	College of Bioinformatics Science and Technology, Harbin Medical University, Harbin, Heilongjiang, 150086, China; Key Laboratory of Cardiovascular Medicine Research, Harbin Medical University, Harbin, Heilongjiang, 150086, China	Ping, Y., College of Bioinformatics Science and Technology, Harbin Medical University, Harbin, Heilongjiang, 150086, China; Zhou, Y., College of Bioinformatics Science and Technology, Harbin Medical University, Harbin, Heilongjiang, 150086, China; Hu, J., College of Bioinformatics Science and Technology, Harbin Medical University, Harbin, Heilongjiang, 150086, China; Pang, L., College of Bioinfor…	Somatic copy-number alterations (SCNAs) drive tumor growth and evolution. However, the functional roles of SCNAs across the genome are still poorly understood. We provide an integrative strategy to characterize the functional roles of driver SCNAs in cancers based on dysregulated competing endogenous RNA (ceRNA) networks. We identified 44 driver SCNAs in lower-grade glioma (LGG). The dysregulated…		microRNA; RNA; untranslated RNA; Article; cancer prognosis; controlled study; gene deletion; gene dosage; gene expression; genome; glioma; human; priority journal; regulatory mechanism; RNA analysis; somatic mutation; tumor growth		RNA, 63231-63-0			2018YFC2000100 Postdoctoral Foundation of Hei Long Jiang Province: LBH-Z16119 China Postdoctoral Science Foundation: 2016M601444 National Natural Science Foundation of China, NSFC: 31900478, 61873075, 31601076 Harbin Medical University, HMU: WLD-QN1407 UNPYSCT-2018068	This work was supported in part by the National Key R&D Program of China ( 2018YFC2000100 ); the National Natural Science Foundation of China ( 31601076 , 61873075 , 31900478 ); the China Postdoctoral Science Foundation ( 2016M601444 ); Wu lien-teh Youth Science Fund Project of Harbin Medical University ( WLD-QN1407 ); Special Funds for the Construction of Higher Education in Heilongjiang Provinc…				Martincorena, I., Campbell, P.J., Somatic mutation in cancer and normal cells (2015) Science, 349, pp. 1483-1489; Zack, T.I., Schumacher, S.E., Carter, S.L., Cherniack, A.D., Saksena, G., Tabak, B., Lawrence, M.S., Mermel, C.H., Pan-cancer patterns of somatic copy number alteration (2013) Nat. Genet., 45, pp. 1134-1140; Yan, X., Hu, Z., Feng, Y., Hu, X., Yuan, J., Zhao, S.D., Zhang, Y., He, Q., C…	Xiao, Y.; College of Bioinformatics Science and Technology, Harbin Medical University, Harbin, College of Bioinformatics Science and Technology, Harbin Medical University, HarbinChina; email: xiaoyun@ems.hrbmu.edu.cn			Cell Press					21622531				English	Mol. Ther. Nucl. Acids	Article	Final	Open Access	Scopus	2-s2.0-85087767938
Ballot E., Ladoire S., Routy B., Truntzer C., Ghiringhelli F.	57218627148;24067164300;55626851100;16069885400;6701797787;	Tumor infiltrating lymphocytes signature as a new pan-cancer predictive biomarker of anti pd-1/pd-l1 efficacy	2020	Cancers	12	9	2418	1	15			10.3390/cancers12092418	https://www.scopus.com/inward/record.uri?eid=2-s2.0-85089842234&doi=10.3390%2fcancers12092418&partnerID=40&md5=07733577ce6c03f6aae2b5abe91357ac	Cancer Biology Transfer Platform, Georges-François Leclerc Cancer Center, 1 rue du Professeur Marion, Dijon, F-21000, France; Bioinformatic Core Facility Georges-François Leclerc Cancer Center, Dijon, F-21000, France; Centre de Recherche INSERM LNC, UMR1231, Dijon, F-21000, France; Department of Medical Oncology, Centre Georges-François Leclerc, Dijon, F-21000, France; UFR Santé, University Bourg…	Ballot, E., Cancer Biology Transfer Platform, Georges-François Leclerc Cancer Center, 1 rue du Professeur Marion, Dijon, F-21000, France, Bioinformatic Core Facility Georges-François Leclerc Cancer Center, Dijon, F-21000, France, Centre de Recherche INSERM LNC, UMR1231, Dijon, F-21000, France; Ladoire, S., Cancer Biology Transfer Platform, Georges-François Leclerc Cancer Center, 1 rue du Professe…	Tumor immune infiltrates are associated with tumor prognosis in many cancer types. However, their capacity to predict the efficacy of checkpoint inhibitors is poorly documented. We generate three signatures that evaluate in different ways these infiltrates: lymphoid-and myeloid-alone signatures, and a combined signature of both named the TIL (tumor-infiltrating lymphocyte) transcriptomic signatur…	Biomarkers; Biostatistics; Immunotherapy; Tumor-infiltrating lymphocytes											Galon, J., Bruni, D., Tumor Immunology and Tumor Evolution: Intertwined Histories (2020) Immunity, 52, pp. 55-81. , [CrossRef] [PubMed]; Egen, J.G., Ouyang, W., Wu, L.C., Human Anti-tumor Immunity: Insights from Immunotherapy Clinical Trials (2020) Immunity, 52, pp. 36-54. , [CrossRef] [PubMed]; Fridman, W.H., Pagès, F., Sautès-Fridman, C., Galon, J., The immune contexture in human tumours: Impac…	Truntzer, C.; Cancer Biology Transfer Platform, Georges-François Leclerc Cancer Center, Bioinformatic Core Facility Georges-François Leclerc Cancer Center, Centre de Recherche INSERM LNC, UMR1231, Genetic and Immunology Medical Institute, Cancer Biology Transfer Platform, Georges-François Leclerc Cancer Center, Centre de Recherche INSERM LNC, UMR1231, Department of Medical Oncology, Centre George…			MDPI AG					20726694				English	Cancers	Article	Final	Open Access	Scopus	2-s2.0-85089842234
Wang Q., Yu C.R.	55558000600;57194947290;	Identification of biomarkers associated with extracellular vesicles based on an integrative pan-cancer bioinformatics analysis	2020	Medical Oncology	37	9	79					10.1007/s12032-020-01404-7	https://www.scopus.com/inward/record.uri?eid=2-s2.0-85088958515&doi=10.1007%2fs12032-020-01404-7&partnerID=40&md5=6c10efc69ebdd0b2293974b3f16476f7	Fudan University Shanghai Cancer Center, Fudan University, Shanghai, 200025, China; Department of Oncology, Shanghai Medical College, Fudan University, Shanghai, 200025, China	Wang, Q., Fudan University Shanghai Cancer Center, Fudan University, Shanghai, 200025, China, Department of Oncology, Shanghai Medical College, Fudan University, Shanghai, 200025, China; Yu, C., Fudan University Shanghai Cancer Center, Fudan University, Shanghai, 200025, China, Department of Oncology, Shanghai Medical College, Fudan University, Shanghai, 200025, China	Extracellular vesicle (EV) has received increasing attention over the last decade. However, biomarkers and mechanisms underlying remain largely limited. Three microarray profiles, GSE78718 (K562 leukemia cell line), GSE45301 (U87-MG glioblastoma cell line), and GSE9589 (SW480 colon cancer cell line), were analyzed for the overlapped differentially expressed genes (DEGs). SurvExpress was used for …	Bioinformatics; Biomarker; Extracellular vesicle; Pan-cancer	biological marker; CD51 antigen; heat shock protein 70; heat shock protein family a member 5; lysosome associated membrane protein 1; lysosome associated membrane protein 2; membrane protein; transcription factor; unclassified drug; Article; bioinformatics; colon cancer; controlled study; dendritic cell; down regulation; exosome; gene expression profiling; glioblastoma; human; human cell; immunoc…										Raposo, G., Stoorvogel, W., Extracellular vesicles: exosomes, microvesicles, and friends (2013) J Cell Biol, 200 (4), pp. 373-383. , COI: 1:CAS:528:DC%2BC3sXjtFCnsbk%3D, PID: 23420871; Muralidharan-Chari, V., Clancy, J.W., Sedgwick, A., Microvesicles: mediators of extracellular communication during cancer progression (2010) J Cell Sci, 123 (10), pp. 1603-1611. , COI: 1:CAS:528:DC%2BC3cXotFGrsLw%3…	Yu, C.; Fudan University Shanghai Cancer Center, Fudan UniversityChina; email: chaoran_yu@yeah.net			Springer					13570560		MONCE	32749536	English	Med. Oncol.	Article	Final	Open Access	Scopus	2-s2.0-85088958515
Qian J., Olbrecht S., Boeckx B., Vos H., Laoui D., Etlioglu E., Wauters E., Pomella V., Verbandt S., Busschaert P., Bassez A., Franken A., Bempt M.V., Xiong J., Weynand B., van Herck Y., Antoranz A., Bosisio F.M., Thienpont B., Floris G., Vergote I., Smeets A., Tejpar S., Lambrechts D.	37102568500;57195731929;35772380400;57203763903;36463674900;57217166094;53872266500;57193238890;57191867789;26655343100;57202873788;57217168594;57195719437;57217164481;7003976402;57216550338;57194563212;26533826200;8921236000;57200170251;56998909400;57200926765;6701619689;57197467809;	A pan-cancer blueprint of the heterogeneous tumor microenvironment revealed by single-cell profiling	2020	Cell Research	30	9		745	762		1	10.1038/s41422-020-0355-0	https://www.scopus.com/inward/record.uri?eid=2-s2.0-85086565049&doi=10.1038%2fs41422-020-0355-0&partnerID=40&md5=84532f6a3d40da0047e895c544eb2391	VIB Center for Cancer Biology, Leuven, Belgium; Laboratory for Translational Genetics, Department of Human Genetics, KU Leuven, Leuven, Belgium; Department of Obstetrics and Gynaecology, University Hospitals Leuven, Leuven, Belgium; Department of Oncology, KU Leuven, Surgical Oncology, University Hospitals Leuven, Leuven, Belgium; Lab of Cellular and Molecular Immunology, Vrije Universiteit Bruss…	Qian, J., VIB Center for Cancer Biology, Leuven, Belgium, Laboratory for Translational Genetics, Department of Human Genetics, KU Leuven, Leuven, Belgium; Olbrecht, S., VIB Center for Cancer Biology, Leuven, Belgium, Laboratory for Translational Genetics, Department of Human Genetics, KU Leuven, Leuven, Belgium, Department of Obstetrics and Gynaecology, University Hospitals Leuven, Leuven, Belgiu…	The stromal compartment of the tumor microenvironment consists of a heterogeneous set of tissue-resident and tumor-infiltrating cells, which are profoundly moulded by cancer cells. An outstanding question is to what extent this heterogeneity is similar between cancers affecting different organs. Here, we profile 233,591 single cells from patients with lung, colorectal, ovary and breast cancer (n …							Vlaamse regering Vlaams Instituut voor Biotechnologie, VIB Departement Economie, Wetenschap en Innovatie, EWI Fonds Wetenschappelijk Onderzoek, FWO: FAF-C/2016/876, G065615N Herculesstichting Departement Economie, Wetenschap en Innovatie, EWI	We thank T. Van Brussel, R. Schepers, and E. Vanderheyden for their technical assistance. This work was supported by VIB TechWatch funding, Scientific Fund for Research-Flanders (FWO) grants to D. Lambrechts (G065615N), a Stichting tegen Kanker (STK) grant to D. Lambrechts (FAF-C/2016/876) and a VIB Grand Challenge grant to D. Lambrechts. The computational resources used in this work were provide…				Tirosh, I., Dissecting the multicellular ecosystem of metastatic melanoma by single-cell RNA-seq (2016) Science, 352, pp. 189-196. , COI: 1:CAS:528:DC%2BC28XlsFSmurk%3D, PID: 4944528; Lambrechts, D., Phenotype molding of stromal cells in the lung tumor microenvironment (2018) Nat. Med., 24, pp. 1277-1289. , COI: 1:CAS:528:DC%2BC1cXhtlWjs7vM, PID: 29988129; Puram, S.V., Single-cell transcriptomic …	Lambrechts, D.; VIB Center for Cancer BiologyBelgium; email: Diether.Lambrechts@kuleuven.vib.be			Springer Nature					10010602			32561858	English	Cell Res.	Article	Final	Open Access	Scopus	2-s2.0-85086565049
Kulkarni A., Chang M.T., Vissers J.H.A., Dey A., Harvey K.F.	57061630700;57205566674;57217462154;20336510400;7102029938;	The Hippo Pathway as a Driver of Select Human Cancers	2020	Trends in Cancer	6	9		781	796		1	10.1016/j.trecan.2020.04.004	https://www.scopus.com/inward/record.uri?eid=2-s2.0-85084832996&doi=10.1016%2fj.trecan.2020.04.004&partnerID=40&md5=05fb6a3aa092599f884b683be7cb954d	Peter MacCallum Cancer Centre, Melbourne, VIC 3000, Australia; Sir Peter MacCallum Department of Oncology, The University of Melbourne, Parkville, VIC 3010, Australia; Departments of Discovery Oncology and Bioinformatics, Genentech Inc., South San Francisco, CA 94080, United States; Centre for Cancer Research and Department of Clinical Pathology, The University of Melbourne, Parkville, VIC 3010, …	Kulkarni, A., Peter MacCallum Cancer Centre, Melbourne, VIC 3000, Australia, Sir Peter MacCallum Department of Oncology, The University of Melbourne, Parkville, VIC 3010, Australia; Chang, M.T., Departments of Discovery Oncology and Bioinformatics, Genentech Inc., South San Francisco, CA 94080, United States; Vissers, J.H.A., Peter MacCallum Cancer Centre, Melbourne, VIC 3000, Australia, Sir Pete…	The Hippo pathway regulates myriad biological processes in diverse species and is a key cancer signaling network in humans. Although Hippo has been linked to multiple aspects of cancer, its role in this disease is incompletely understood. Large-scale pan-cancer analyses of core Hippo pathway genes reveal that the pathway is mutated at a high frequency only in select human cancers, including malig…	Hippo pathway; meningioma; mesothelioma; pan-cancer analysis	protein; cancer resistance; cancer therapy; cell competition; cell fate; cell function; gene mutation; hippo signaling; human; malignant neoplasm; meningioma; mesothelioma; metastasis; nonhuman; priority journal; Review; tissue growth; tissue regeneration		protein, 67254-75-5			Peter MacCallum Cancer Centre	K.F.H. is a National Health and Medical Research Council of Australia Senior Research Fellow ( APP1078220 ). A.K was supported by an Australian Government Research Training Program Scholarship and a Rosie Lew Peter MacCallum Cancer Foundation Postgraduate Award. We apologize to authors whose work we could not cite owing to space limitations.				Harvey, K.F., The Hippo pathway and human cancer (2013) Nat. Rev. Cancer, 13, pp. 246-257; Calses, P.C., Hippo pathway in cancer: aberrant regulation and therapeutic opportunities (2019) Trends Cancer, 5, pp. 297-307; Wang, Y., Comprehensive molecular characterization of the Hippo signaling pathway in cancer (2018) Cell Rep., 25, pp. 1304-1317; Bueno, R., Comprehensive genomic analysis of maligna…	Harvey, K.F.; Peter MacCallum Cancer CentreAustralia; email: kieran.harvey@petermac.org			Cell Press					24058033			32446746	English	Trends Cancer	Review	Final	Open Access	Scopus	2-s2.0-85084832996
Wei Y.Z., Zhou L.M., Huang Y.Z., Guo D.J.	57218672804;57218667437;57218668104;57218563167;	Integrated dissection of lncrna-perturbated triplets reveals novel prognostic signatures across cancer types	2020	International Journal of Molecular Sciences	21	17	6087	1	15			10.3390/ijms21176087	https://www.scopus.com/inward/record.uri?eid=2-s2.0-85089972048&doi=10.3390%2fijms21176087&partnerID=40&md5=936d268e1edb1ea76b410dd7b6a71282	School of Life Science and State Key Laboratory of Agrobiotechnology, The Chinese University of Hong Kong999077, Hong Kong	Wei, Y., School of Life Science and State Key Laboratory of Agrobiotechnology, The Chinese University of Hong Kong999077, Hong Kong; Zhou, L., School of Life Science and State Key Laboratory of Agrobiotechnology, The Chinese University of Hong Kong999077, Hong Kong; Huang, Y., School of Life Science and State Key Laboratory of Agrobiotechnology, The Chinese University of Hong Kong999077, Hong Kon…	Long noncoding RNA (lncRNA)/microRNA(miRNA)/mRNA triplets contribute to cancer biology. However, identifying significative triplets remains a major challenge for cancer research. The dynamic changes among factors of the triplets have been less understood. Here, by integrating target information and expression datasets, we proposed a novel computational framework to identify the triplets termed as…	LncRNA; LncRNA-perturbated triplets; Pan-cancer analysis; Prognostic signatures	biological marker; cell cycle protein; cell cycle protein 7; long untranslated RNA; messenger RNA; microRNA; pnma2; snhg7 long untranslated RNA; tug1; unclassified drug; A-549 cell line; Article; biodiversity; cancer prognosis; conceptual framework; functional assessment; genetic conservation; genetic transfection; human; human cell; lung adenocarcinoma; molecular interaction; prognostic assessme…					Chinese University of Hong Kong, CUHK	Funding: This work was supported by a grant from the State Key Laboratory of Agrobiotechnology, CUHK.				Carninci, P., Kasukawa, T., Katayama, S., Gough, J., Frith, M.C., Maeda, N., Oyama, R., Wells, C., The transcriptional landscape of the mammalian genome (2005) Science, 309, pp. 1559-1563. , [CrossRef]; Guttman, M., Garber, M., Levin, J.Z., Donaghey, J., Robinson, J., Adiconis, X., Fan, L., Nusbaum, C., Ab initio reconstruction of cell type-specific transcriptomes in mouse reveals the conserved m…	Guo, D.; School of Life Science and State Key Laboratory of Agrobiotechnology, The Chinese University of Hong KongHong Kong; email: djguo@cuhk.edu.hk			MDPI AG					16616596			32846981	English	Int. J. Mol. Sci.	Article	Final	Open Access	Scopus	2-s2.0-85089972048
Pan H.L., Sun L.X., Wang W.Z., Qin Z.M., Tang L.B., Gu X.R., Zhang J.S., He B.Y.	57216739300;57216752086;57216745528;57216739219;57216746408;57216746324;57216750467;57020560100;	Serum long non-coding RNA LOC553103 as non-specific diagnostic and prognostic biomarker for common types of human cancer	2020	Clinica Chimica Acta	508			69	76			10.1016/j.cca.2020.05.017	https://www.scopus.com/inward/record.uri?eid=2-s2.0-85084457675&doi=10.1016%2fj.cca.2020.05.017&partnerID=40&md5=d9f707299078370742d087758beda66a	Department of Reproductive Center, The Fourth Affiliated Hospital of Guangxi Medical University, Guangxi, China; Medical Science Laboratory, The Fourth Affiliated Hospital of Guangxi Medical University, Guangxi, China; Department of Oncology, The First Affiliated Hospital of Guangxi Medical University, Guangxi, China; Medical Science Experimental Center of Guangxi Medical University, Guangxi, Chi…	Pan, H., Department of Reproductive Center, The Fourth Affiliated Hospital of Guangxi Medical University, Guangxi, China, Medical Science Laboratory, The Fourth Affiliated Hospital of Guangxi Medical University, Guangxi, China; Sun, L., Department of Oncology, The First Affiliated Hospital of Guangxi Medical University, Guangxi, China; Wang, W., Medical Science Experimental Center of Guangxi Medi…	Background: Circulating DNAs or RNAs in body liquid have emerged as useful and highly potential biomarkers for noninvasive diagnostic application. Our previous study had shown that LOC553103 was an oncogenic lncRNA, however, a systematic evaluation of LOC553103 as a diagnostic and prognostic biomarker for pan-cancer has not yet been demonstrated. Method: The expression data of LOC553103 were obta…	Early diagnosis; LOC553103; Pancancer; Prognostic prediction; Serum	long noncoding RNA LOC553103; long untranslated RNA; unclassified drug; advanced cancer; area under the curve; Article; bladder cancer; breast cancer; cancer prognosis; cancer staging; cell proliferation; cell viability; colorectal cancer; controlled study; endometrium cancer; esophagus cancer; human; in vitro study; liver cell carcinoma; lung cancer; MTT assay; nasopharynx carcinoma; ovary cance…					Natural Science Foundation of Guangxi Province: 2018GXNSFAA138029 National Natural Science Foundation of China, NSFC: 81802910	This work is supported by grant from The National Natural Science Foundation of China ( 81802910 ) and the Natural Science Foundation of Guangxi Province ( 2018GXNSFAA138029 ). We would like to thank all the study participants for agreeing to take part in our research.				Torre, L.A., Bray, F., Siegel, R.L., Ferlay, J., Lortet-Tieulent, J., Jemal, A., Global cancer statistics, 2012 (2015) CA Cancer J. Clin., 65 (2), pp. 87-108; Chen, W., Zheng, R., Baade, P.D., Zhang, S., Zeng, H., Bray, F., Jemal, A., He, J., Cancer statistics in China, 2015 (2016) CA Cancer J. Clin., 66 (2), pp. 115-132; Hodi, F.S., Chiarion-Sileni, V., Gonzalez, R., Grob, J.J., Rutkowski, P., C…	He, B.; The Fourth Affiliated Hospital of Guangxi Medical University, No.1 Liushi Road, Yufeng District, China; email: hebaoyu99@sina.com			Elsevier B.V.					98981		CCATA	32423861	English	Clin. Chim. Acta	Article	Final		Scopus	2-s2.0-85084457675
Koufaris C., Kirmizis A.	24076470700;6508346363;	N-terminal acetyltransferases are cancer-essential genes prevalently upregulated in tumours	2020	Cancers	12	9	2631	1	16			10.3390/cancers12092631	https://www.scopus.com/inward/record.uri?eid=2-s2.0-85090835391&doi=10.3390%2fcancers12092631&partnerID=40&md5=908b3c1b5c40ab35c14cedebfa19700f	Department of Biological Sciences, University of Cyprus, Nicosia, 1678, Cyprus	Koufaris, C., Department of Biological Sciences, University of Cyprus, Nicosia, 1678, Cyprus; Kirmizis, A., Department of Biological Sciences, University of Cyprus, Nicosia, 1678, Cyprus	N-terminal acetylation (Nt-Ac) is an abundant eukaryotic protein modification, deposited in humans by one of seven N-terminal acetyltransferase (NAT) complexes composed of a catalytic and potentially auxiliary subunits. The involvement of NATs in cancers is being increasingly recognised, but a systematic cross-tumour assessment is currently lacking. To address this limitation, we conducted here a…	CCLE; DepMap; Histones; N-terminal acetylation; NAA40; NATs; Pan-cancer						University of Cyprus, UCY European Regional Development Fund, FEDER EXCELLENCE/0918/0081	Funding: This work was co-funded by the European Regional Development Fund and the Republic of Cyprus through the Research and Innovation Foundation (project: EXCELLENCE/0918/0081). C.K. was also supported by an Advanced Post-doctoral Fellowship from the University of Cyprus.				Ree, R., Varland, S., Arnesen, T., Spotlight on protein N-terminal acetylation (2018) Exp. Mol. Med, 50, pp. 1-13. , [CrossRef] [PubMed]; Liszczak, G., Marmorstein, R., Implications for the evolution of eukaryotic amino-terminal acetyltransferase (NAT) enzymes from the structure of an archaeal ortholog (2013) Proc. Natl. Acad. Sci. USA, 110, pp. 14652-14657. , [CrossRef]; Aksnes, H., Ree, R., Arn…	Koufaris, C.; Department of Biological Sciences, University of Cyprus, Department of Biological Sciences, University of CyprusCyprus; email: koufaris.costas@ucy.ac.cy			MDPI AG					20726694				English	Cancers	Article	Final	Open Access	Scopus	2-s2.0-85090835391
Kerslake R., Hall M., Randeva H.S., Spandidos D.A., Chatha K., Kyrou I., Karteris E.	57218264651;7403484150;7004212967;7102517557;6603828797;6506276711;6602649921;	Co-expression of peripheral olfactory receptors with SARS-CoV-2 infection mediators: Potential implications beyond loss of smell as a COVID-19 symptom	2020	International Journal of Molecular Medicine	46	3		949	956		1	10.3892/ijmm.2020.4646	https://www.scopus.com/inward/record.uri?eid=2-s2.0-85088526757&doi=10.3892%2fijmm.2020.4646&partnerID=40&md5=2164a3840e18c6f50888ff15caa66eb6	Department of Biosciences, College of Health and Life Sciences, Brunel University London, Kingston Lane, Uxbridge, UB83PH, United Kingdom; Mount Vernon Cancer Centre, Northwood, HA62RN, United Kingdom; Warwickshire Institute for the Study of Diabetes, Endocrinology and Metabolism (WISDEM), University Hospitals Coventry, Warwickshire NHS Trust, Coventry, CV22DX, United Kingdom; Aston Medical Resea…	Kerslake, R., Department of Biosciences, College of Health and Life Sciences, Brunel University London, Kingston Lane, Uxbridge, UB83PH, United Kingdom; Hall, M., Department of Biosciences, College of Health and Life Sciences, Brunel University London, Kingston Lane, Uxbridge, UB83PH, United Kingdom, Mount Vernon Cancer Centre, Northwood, HA62RN, United Kingdom; Randeva, H.S., Warwickshire Instit…	Severe acute respiratory syndrome (SARS) coronavirus-2 (SARS-CoV-2) enters into human host cells via mechanisms facilitated mostly by angiotensin.converting enzyme 2 (ACE2) and transmembrane protease serine 2 (TMPRSS2). New loss of smell (anosmia/hyposmia) is now recognized as a COVID-19 related symptom, which may be caused by SARS-CoV-2 infection and damage of the olfactory receptor (OR) cells i…	Angiotensin-converting enzyme 2; Anosmia; Cathepsin L; COVID-19; DNA methylation; Olfactory receptors; Pan-cancer; Prostate cancer; SARS-CoV-2; Transmembrane protease serine 2	angiotensin converting enzyme 2; cathepsin L; proteinase; transmembrane protease serine 2; unclassified drug; adipose tissue; anosmia; Article; bladder; brain; coronavirus disease 2019; gene expression; gene interaction; heart; human; human tissue; kidney; liver; nonhuman; olfactory receptor; pancreas; priority journal; prostate; prostate adenocarcinoma; Severe acute respiratory syndrome coronavi…		cathepsin L, 60616-82-2; proteinase, 9001-92-7								Coronavirus disease 2019 (COVID-19): Situation report, 139. , https://www.who.int/emergencies/diseases/novel-coronavirus-2019/situation-reports, World Health Organization (WHO): WHO, Geneva, 2020. Accessed June 8, 2020; Pellegrino, R, Cooper, KW, Di Pizio, A, Joseph, PV, Bhutani, S, Parma, V, Corona Viruses and the Chemical Senses: Past, Present, and Future (2020) Chem Senses bjaa031; Mainland, J…	Karteris, E.; Department of Biosciences, College of Health and Life Sciences, Brunel University London, Kingston Lane, United Kingdom; email: emmanouil.karteris@brunel.ac.uk			Spandidos Publications					11073756		IJMMF	32705281	English	Int. J. Mol. Med.	Article	Final	Open Access	Scopus	2-s2.0-85088526757
Xiao Y.R., Thakkar K.N., Zhao H.J., Broughton J., Li Y., Seoane J.A., Diep A.N., Metzner T.J., von Eyben R., Dill D.L., Brooks J.D., Curtis C., Leppert J.T., Ye J.B., Peehl D.M., Giaccia A.J., Sinha S., Rankin E.B.	57218867295;57218867450;55553742046;57218866722;57218868572;24777279100;56607990100;57192292277;6506026553;57218867397;26643370000;7202261628;8309280700;57218865153;7005891811;7005067069;13404512300;7006034977;	The m6A RNA demethylase FTO is a HIF-independent synthetic lethal partner with the VHL tumor suppressor	2020	Proceedings of the National Academy of Sciences of the United States of America	117	35		21441	21449			10.1073/pnas.2000516117	https://www.scopus.com/inward/record.uri?eid=2-s2.0-85090505872&doi=10.1073%2fpnas.2000516117&partnerID=40&md5=468b97caeb900398bce0b5ac6a369876	Department of Radiation Oncology, Stanford University, Stanford, CA 94305; Department of Urology, Stanford University, Stanford, CA 94305; Mammoth Biosciences, South San Francisco, CA 94080; Department of Medicine, Stanford University, Stanford, CA 94305; Deparment of Genetics, Stanford University, Stanford, CA 94305; Department of Computer Science, Stanford University, Stanford, CA 94305; Depart…	Xiao, Y., Department of Radiation Oncology, Stanford University, Stanford, CA 94305; Thakkar, K.N., Department of Radiation Oncology, Stanford University, Stanford, CA 94305; Zhao, H., Department of Urology, Stanford University, Stanford, CA 94305; Broughton, J., Mammoth Biosciences, South San Francisco, CA 94080; Li, Y., Department of Radiation Oncology, Stanford University, Stanford, CA 94305; …	Loss of the von Hippel-Lindau (VHL) tumor suppressor is a hallmark feature of renal clear cell carcinoma. VHL inactivation results in the constitutive activation of the hypoxia-inducible factors (HIFs) HIF-1 and HIF-2 and their downstream targets, including the proangiogenic factors VEGF and PDGF. However, antiangiogenic agents and HIF-2 inhibitors have limited efficacy in cancer therapy due to t…	FTO; kidney cancer; SLC1A5; synthetic lethality; von Hippel–Lindau															NLM (Medline)					10916490			32817424	English	Proc. Natl. Acad. Sci. U.S.A.	Article	Final		Scopus	2-s2.0-85090505872
Ji S.J., Chen H., Yang K.Y., Zhang G.X., Mao B.B., Hu Y., Zhang H.H., Xu J.M.	57205595206;57217355730;57217354552;57217362550;57213190517;57212179118;54790292600;56949268100;	Peripheral cytokine levels as predictive biomarkers of benefit from immune checkpoint inhibitors in cancer therapy	2020	Biomedicine and Pharmacotherapy	129		110457					10.1016/j.biopha.2020.110457	https://www.scopus.com/inward/record.uri?eid=2-s2.0-85087137330&doi=10.1016%2fj.biopha.2020.110457&partnerID=40&md5=0a8233721b37f064bff95de61042aed2	Academy of Military Medical Sciences, Academy of Military Sciences, Beijing, China; Department of Gastrointestinal Oncology, The Fifth Medical Center of the Chinese PLA General Hospital, Beijing, China; Genecast Precision Medicine Technology Institute, Beijing, China; Institute of Infectious Diseases, Beijing Ditan Hospital, Capital Medical University, Beijing, China	Ji, S., Academy of Military Medical Sciences, Academy of Military Sciences, Beijing, China, Department of Gastrointestinal Oncology, The Fifth Medical Center of the Chinese PLA General Hospital, Beijing, China; Chen, H., Genecast Precision Medicine Technology Institute, Beijing, China; Yang, K., Genecast Precision Medicine Technology Institute, Beijing, China; Zhang, G., Genecast Precision Medici…	Currently, only a small subset of cancer patients can benefit from anti-PD-1/PD-L1 monotherapy, indicating that further predictive biomarkers are needed. In the retrospective study, plasma samples were collected before anti-PD-L1/PD-L1 treatment in two subsets of patients. A total of 59 immunological factors, including cytokines, chemokines, and soluble immune checkpoints, were measured by using …	Biomarker; Chemokine (C-C motif) ligand 5; Cytokine; Immune checkpoint inhibitor; Programmed cell death ligand 1	CD163 antigen; CD57 antigen; CD68 antigen; CD8 antigen; chemokine; cytokine; immune checkpoint inhibitor; immunological antineoplastic agent; interleukin 10; programmed death 1 ligand 1; programmed death 1 receptor; RANTES; unclassified drug; Article; blood sampling; cancer control; cancer immunotherapy; cancer patient; cancer prognosis; cancer survival; cohort analysis; colorectal cancer; esopha…					2018ZX10302207	This work was supported by The National Key Sci-Tech Special Project of China (No. 2018ZX10302207 ).	HZ has received research funding from The National Key Sci-Tech Special Project of China. The remaining authors declare no competing financial interests.			Kim, T.K., Herbst, R.S., Chen, L., Defining and understanding adaptive resistance in cancer immunotherapy (2018) Trends Immunol., 39 (8), pp. 624-631; Gong, J., Chehrazi-Raffle, A., Reddi, S., Salgia, R., Development of PD-1 and PD-L1 inhibitors as a form of cancer immunotherapy: a comprehensive review of registration trials and future considerations (2018) J. Immunother. Cancer, 6 (1). , 8-; Hav…	Zhang, H.; Jingshundongjie 8, No. 8 Dongda Street, Fengtai District, China; email: zhhbao@ccmu.edu.cn			Elsevier Masson SAS					7533322		BIPHE	32887027	English	Biomed. Pharmacother.	Article	Final	Open Access	Scopus	2-s2.0-85087137330
Saglam O., Tang Z.Y., Tang G.L., Medeiros L.J., Toruner G.A.	23025882300;7403305944;57218092688;35234357800;6506458937;	KAT6A amplifications are associated with shorter progression-free survival and overall survival in patients with endometrial serous carcinoma	2020	PLoS ONE	15	2021-09-09	e0238477					10.1371/journal.pone.0238477	https://www.scopus.com/inward/record.uri?eid=2-s2.0-85090260934&doi=10.1371%2fjournal.pone.0238477&partnerID=40&md5=6c18e61143a1f2aa2a523990de0e16d5	Department of Surgical Pathology, Moffitt Cancer Center, Tampa, FL, United States; Department of Hematopathology, Section of Clinical Cytogenetics, University of Texas MD Anderson Cancer Center, Houston, TX, United States	Saglam, O., Department of Surgical Pathology, Moffitt Cancer Center, Tampa, FL, United States; Tang, Z., Department of Hematopathology, Section of Clinical Cytogenetics, University of Texas MD Anderson Cancer Center, Houston, TX, United States; Tang, G., Department of Hematopathology, Section of Clinical Cytogenetics, University of Texas MD Anderson Cancer Center, Houston, TX, United States; Mede…	Somatic copy number alterations (CNA) are common in endometrial serous carcinoma (ESC). We used the Tumor Cancer Genome Atlas Pan Cancer dataset (TCGA Pan Can) to explore the impact of somatic CNA and gene expression levels (mRNA) of cancer-related genes in ESC. Results were correlated with clinico-pathologic parameters such as age of onset, disease stage, progression-free survival (PFS) and over…												Whang, YE, Wu, X, Suzuki, H, Reiter, RE, Tran, C, Vessella, RL, Inactivation of the tumor suppressor PTEN/MMAC1 in advanced human prostate cancer through loss of expression (1998) Proc Natl Acad Sci U S A, 95 (9), pp. 5246-5250. , https://doi.org/10.1073/pnas.95.9.5246, Epub 1998/06/06. PMID: 9560261; Zhang, X, Xu, HJ, Murakami, Y, Sachse, R, Yashima, K, Hirohashi, S, Deletions of chromosome 13q,…	Toruner, G.A.; Department of Hematopathology, Section of Clinical Cytogenetics, University of Texas MD Anderson Cancer CenterUnited States; email: gatoruner@mdanderson.org			Public Library of Science					19326203		POLNC	32877461	English	PLoS ONE	Article	Final	Open Access	Scopus	2-s2.0-85090260934
Coppedè F., Stoccoro A., Nicolì V., Gallo R., De Rosa A., Guida M., Maestri M., Lucchi M., Ricciardi R., Migliore L.	8972617800;55550419000;57210436727;57195571242;57201533940;55763716900;7005679468;56756235000;7007019527;7005957228;	Investigation of GHSR methylation levels in thymomas from patients with Myasthenia Gravis	2020	Gene	752		144774					10.1016/j.gene.2020.144774	https://www.scopus.com/inward/record.uri?eid=2-s2.0-85085209958&doi=10.1016%2fj.gene.2020.144774&partnerID=40&md5=c78a6ae88dcb6b95ff6d6e1a66718c04	Department of Translational Research and of New Surgical and Medical Technologies, Lab. of Medical Genetics, University of Pisa, Medical School, Via Roma 55, Pisa, 56126, Italy; Department of Clinical and Experimental Medicine, Neurology Unit, University of Pisa, Pisa, Italy; Division of Thoracic Surgery, Cardiothoracic and Vascular Surgery Department, Pisa University Hospital, Pisa, Italy; Depar…	Coppedè, F., Department of Translational Research and of New Surgical and Medical Technologies, Lab. of Medical Genetics, University of Pisa, Medical School, Via Roma 55, Pisa, 56126, Italy; Stoccoro, A., Department of Translational Research and of New Surgical and Medical Technologies, Lab. of Medical Genetics, University of Pisa, Medical School, Via Roma 55, Pisa, 56126, Italy; Nicolì, V., Depa…	Background: Hypermethylation of the growth hormone secretagogue receptor gene (GHSR) is increasingly observed in human cancers, suggesting that it could represent a pan-cancer biomarker of clinical interest. However, little is still known concerning GHSR methylation levels in thymic epithelial tumors, and particularly in thymomas from patients with Myasthenia Gravis (TAMG). Material and Methods: …	Cancer; DNA methylation; Epigenetics; GHSR; Myasthenia gravis; Thymoma	genomic DNA; ghrelin receptor; adult; Article; controlled study; DNA methylation; epigenetics; female; GHSR gene; human; human cell; human tissue; major clinical study; male; myasthenia gravis; priority journal; receptor gene; thymoma; aged; DNA methylation; genetics; lymphocyte; metabolism; middle aged; myasthenia gravis; neoplasm; pathology; thymoma; Adult; Aged; DNA Methylation; Female; Humans…		Receptors, Ghrelin								Amini, M., Foroughi, K., Talebi, F., GHSR DNA hypermethylation is a new epigenetic biomarker for gastric adenocarcinoma and beyond (2019) J. Cell. Physiol.; Bi, Y., Meng, Y., Niu, Y., Genome-wide DNA methylation profile of thymomas and potential epigenetic regulation of thymoma subtypes (2019) Oncol. Rep., 41 (5), pp. 2762-2774; Bosschieter, J., Nieuwenhuijzen, J.A., Hentschel, A., A two-gene met…	Coppedè, F.; Department of Translational Research and of New Surgical and Medical Technologies, Lab. of Medical Genetics, University of Pisa, Medical School, Via Roma 55, Italy; email: fabio.coppede@med.unipi.it			Elsevier B.V.					3781119		GENED	32442579	English	Gene	Article	Final		Scopus	2-s2.0-85085209958
Chen Y.L., Sadasivan S.M., She R., Datta I., Taneja K., Chitale D., Gupta N., Davis M.B., Newman L.A., Rogers C.G., Paris P.L., Li J., Rybicki B.A., Levin A.M.	57188812758;57193885229;57196281591;57186410700;56817979300;23391966900;56424730100;35397087900;7202158357;8702213500;56727776600;57218607681;7006410465;7403194355;	Breast and prostate cancers harbor common somatic copy number alterations that consistently differ by race and are associated with survival	2020	BMC Medical Genomics	13	1	116				1	10.1186/s12920-020-00765-2	https://www.scopus.com/inward/record.uri?eid=2-s2.0-85086224911&doi=10.1186%2fs12920-020-00765-2&partnerID=40&md5=cf2013213341588045f067a55b3745ea	Department of Public Health Sciences, Henry Ford Health System, Detroit, MI, United States; Center for Bioinformatics, Henry Ford Health System, Detroit, MI, United States; Department of Pathology, Henry Ford Health System, Detroit, MI, United States; Center for the Study of Breast Cancer Subtypes, Breast Oncology Program, Department of Surgery, Weill Cornell Medical College, New York, NY, United…	Chen, Y., Department of Public Health Sciences, Henry Ford Health System, Detroit, MI, United States, Center for Bioinformatics, Henry Ford Health System, Detroit, MI, United States; Sadasivan, S.M., Department of Public Health Sciences, Henry Ford Health System, Detroit, MI, United States; She, R., Department of Public Health Sciences, Henry Ford Health System, Detroit, MI, United States, Center…	Background: Pan-cancer studies of somatic copy number alterations (SCNAs) have demonstrated common SCNA patterns across cancer types, but despite demonstrable differences in aggressiveness of some cancers by race, pan-cancer SCNA variation by race has not been explored. This study investigated a) racial differences in SCNAs in both breast and prostate cancer, b) the degree to which they are share…	Breast cancer; Genetic ancestry; Prostate cancer; Race; SCNAs	adult; African American; Article; breast cancer; breast tumor; cancer risk; cancer survival; chromosome 5q; chromosome 8q; clinical feature; controlled study; copy number variation; endometrium tumor; European American; female; gene amplification; gene frequency; gene identification; genetic analysis; genetic association; genetic damage; human; major clinical study; male; middle aged; ovary tumor…										Jemal, A., Ward, E.M., Johnson, C.J., Cronin, K.A., Ma, J., Ryerson, B., Annual Report to the Nation on the Status of Cancer, 1975-2014, Featuring survival. (2017) J Natl Cancer Inst., 109 (9), p. djx030; Newman, L.A., Kaljee, L.M., Health disparities and triple-negative breast Cancer in African American women: A review (2017) Jama Surg, 152 (5), pp. 485-493. , 28355428; Hunter, D.J., Riboli, E.,…	Levin, A.M.; Department of Public Health Sciences, Henry Ford Health SystemUnited States; email: alevin1@hfhs.org			BioMed Central					17558794			32819446	English	BMC Med. Genomics	Article	Final	Open Access	Scopus	2-s2.0-85086224911
Suh J., Jeong C.W., Choi S., Ku J.H., Kim H.H., Kim K., Kwak C.	57193006727;57218662772;57203643077;57218662942;57216619506;57210575084;7005639032;	Sharing the initial experience of pan-cancer panel analysis in high-risk renal cell carcinoma in the Korean population	2020	BMC Urology	20	1	125					10.1186/s12894-020-00687-2	https://www.scopus.com/inward/record.uri?eid=2-s2.0-85089637799&doi=10.1186%2fs12894-020-00687-2&partnerID=40&md5=5a3a8cff3ead91739039a3d2153a642d	Department of Urology, Seoul National University College of Medicine, Seoul, South Korea; Hospital Medicine Center, Seoul National University Hospital, Seoul, South Korea; Department of Medicine, Seoul National University College of Medicine, Seoul, South Korea; Transdisciplinary Department of Medicine and Advanced Technology, Seoul National University Hospital, Seoul, South Korea	Suh, J., Department of Urology, Seoul National University College of Medicine, Seoul, South Korea, Hospital Medicine Center, Seoul National University Hospital, Seoul, South Korea; Jeong, C.W., Department of Urology, Seoul National University College of Medicine, Seoul, South Korea; Choi, S., Department of Medicine, Seoul National University College of Medicine, Seoul, South Korea; Ku, J.H., Depa…	Background: This study aimed to assess the feasibility of a pan-cancer panel assay for high-risk renal cell carcinoma (RCC) in the Korean population. We also analyzed the clinical and genetic factors contributing to metastasis in clear cell RCC. Methods: Thirty-one patients with advanced RCC who underwent radical nephrectomy were analyzed. A 1.8 Mb multi-cancer panel (including 25 RCC-related gen…	Genes; Kidney cancer; Metastasis; Next-generation sequencing; Pan-cancer panel; PBRM1 mutation; VHL gene	BRCA1 associated ring domain protein 1; DNA polymerase; DNA polymerase theta; Notch4 receptor; unclassified drug; von Hippel Lindau protein; adult; advanced cancer; aged; Article; BAP1 gene; cancer staging; clinical article; clinical feature; cohort analysis; comparative study; controlled study; DNA extraction; DNA sequence; experience; female; follow up; gene mutation; gene targeting; genetic da…		DNA polymerase, 37217-33-7								Scelo, G., Larose, T.L., Epidemiology and risk factors for kidney cancer (2018) J Clin Oncol, 36, pp. 3574-3581. , 1:CAS:528:DC%2BC1MXhtVKlsbfI; Moch, H., Cubilla, A.L., Humphrey, P.A., Reuter, V.E., Ulbright, T.M., The 2016 WHO classification of Tumours of the urinary system and male genital organs-part a: Renal, penile, and testicular Tumours (2016) Eur Urol, 70, pp. 93-105. , 10.1016/j.eururo.…	Kwak, C.; Department of Urology, Seoul National University College of MedicineSouth Korea; email: mdrafael@snu.ac.kr			BioMed Central					14712490			32811483	English	BMC Urol.	Article	Final	Open Access	Scopus	2-s2.0-85089637799
Chang W.H., Lai A.G.	57201216073;57193996849;	An integrative pan-cancer investigation reveals common genetic and transcriptional alterations of AMPK pathway genes as important predictors of clinical outcomes across major cancer types	2020	BMC cancer	20	1		773				10.1186/s12885-020-07286-2	https://www.scopus.com/inward/record.uri?eid=2-s2.0-85089648316&doi=10.1186%2fs12885-020-07286-2&partnerID=40&md5=057f70fcc6e7da531eff097d8a5bcc94	Institute of Health Informatics, University College London, 222 Euston Road, London, NW1 2DA, United Kingdom	Chang, W.H., Institute of Health Informatics, University College London, 222 Euston Road, London, NW1 2DA, United Kingdom; Lai, A.G., Institute of Health Informatics, University College London, 222 Euston Road, London, NW1 2DA, United Kingdom	BACKGROUND: The AMP-activated protein kinase (AMPK) is an evolutionarily conserved regulator of cellular energy homeostasis. As a nexus for transducing metabolic signals, AMPK cooperates with other energy-sensing pathways to modulate cellular responses to metabolic stressors. With metabolic reprogramming being a hallmark of cancer, the utility of agents targeting AMPK has received continued scrut…	AMPK; Glioma; Loss-of-function; Pan-cancer; Tumor metabolism															NLM (Medline)					14712407			32807122	English	BMC Cancer	Article	Final	Open Access	Scopus	2-s2.0-85089648316
Lundberg A., Lindström L.S., Parker J.S., Löverli E., Perou C.M., Bergh J., Tobin N.P.	57199169179;19639256000;7404595426;57203890057;57209452962;57214565019;25723858200;	A pan-cancer analysis of the frequency of DNA alterations across cell cycle activity levels	2020	Oncogene	39	32		5430	5440			10.1038/s41388-020-1367-4	https://www.scopus.com/inward/record.uri?eid=2-s2.0-85086779227&doi=10.1038%2fs41388-020-1367-4&partnerID=40&md5=f6e1640b7e4c33b5714cf8624493a18d	Department of Oncology and Pathology, Karolinska Institutet and University Hospital, Stockholm, Sweden; Department of Radiation Oncology, Stanford School of Medicine, Stanford, CA, United States; Department of Biosciences and Nutrition, Karolinska Institutet and University Hospital, Stockholm, Sweden; Department of Genetics, Lineberger Comprehensive Cancer Center, University of North Carolina at …	Lundberg, A., Department of Oncology and Pathology, Karolinska Institutet and University Hospital, Stockholm, Sweden, Department of Radiation Oncology, Stanford School of Medicine, Stanford, CA, United States; Lindström, L.S., Department of Biosciences and Nutrition, Karolinska Institutet and University Hospital, Stockholm, Sweden; Parker, J.S., Department of Genetics, Lineberger Comprehensive Ca…	Pan-cancer genomic analyses based on the magnitude of pathway activity are currently lacking. Focusing on the cell cycle, we examined the DNA mutations and chromosome arm-level aneuploidy within tumours with low, intermediate and high cell-cycle activity in 9515 pan-cancer patients with 32 different tumour types. Boxplots showed that cell-cycle activity varied broadly across and within all cancer…		B Raf kinase; DNA; protein p53; adult; aged; aneuploidy; Article; BRAF gene; cancer genetics; cancer prognosis; cell cycle; cell cycle score; cellular parameters; chromosome 16p; disease course; female; gene; gene mutation; human; human tissue; major clinical study; male; PIK3CA gene; priority journal; progression free interval; TP53 gene		DNA, 9007-49-2			VetenskapsrÃ¥det, VR Susan G. Komen, SGK: SAC-160074 Breast Cancer Research Foundation, BCRF Cancerfonden National Philanthropic Trust, NPT National Cancer Institute, NCI: R01-CA195754-01, P50-CA58223-09A1 Bayer Pfizer Amgen Karolinska Institutet, KI Roche	Funding This work was supported by the Iris, Stig och Gerry Cas-tenbäcks Stiftelse for cancer research (to NPT), the King Gustaf V Jubilee Foundation (NPT and JB), BRECT, the Swedish Cancer Society, the Cancer Society in Stockholm Personalised Cancer Medicine (PCM), the King Gustaf V Jubilee Foundation, the Swedish Breast Cancer Association (BRO) and the Swedish Research Council (J. Bergh). CMP w…	Conflict of interest JB has no conflict of interest related to the present work. Unrelated to the present work, he received research funding from Merck paid to Karolinska Institutet and from Amgen, Bayer, Pfizer, Roche and Sanofi-Aventis paid to Karolinska University Hospital. No personal payments. Payment from UpToDate for a chapter in breast cancer prediction paid to Asklepios Medicine AB. CMP …			Hartwell, L.H., Culotti, J., Pringle, J.R., Reid, B.J., Genetic control of the cell division cycle in yeast (1974) Science, 183, pp. 46-51. , COI: 1:STN:280:DyaE2c%2FlsFGqsQ%3D%3D; Nurse, P., Thuriaux, P., Nasmyth, K., Genetic control of the cell division cycle in the fission yeast Schizosaccharomyces pombe (1976) Mol Gen Genet MGG, 146, pp. 167-178. , COI: 1:CAS:528:DyaE28XkvV2qu74%3D; Lee, M.G.…	Tobin, N.P.; Department of Oncology and Pathology, Karolinska Institutet and University HospitalSweden; email: nick.tobin@ki.se			Springer Nature					9509232		ONCNE	32581248	English	Oncogene	Article	Final	Open Access	Scopus	2-s2.0-85086779227
Zhang L., Han X.H., Shi Y.K.	57218523109;55321408800;7404963118;	Association of MUC16 Mutation With Response to Immune Checkpoint Inhibitors in Solid Tumors	2020	JAMA network open	3	8		e2013201				10.1001/jamanetworkopen.2020.13201	https://www.scopus.com/inward/record.uri?eid=2-s2.0-85090077095&doi=10.1001%2fjamanetworkopen.2020.13201&partnerID=40&md5=027632969e544a7b35a89fc0ff10593b	Beijing Key Laboratory of Clinical Study on Anticancer Molecular Targeted Drugs, National Cancer Center, National Clinical Research Center for Cancer, Cancer Hospital, Department of Medical Oncology, Chinese Academy of Medical Sciences & Peking Union Medical CollegeBeijing, China; Clinical Pharmacology Research Center, Peking Union Medical College Hospital, Chinese Academy of Medical Sciences & P…	Zhang, L., Beijing Key Laboratory of Clinical Study on Anticancer Molecular Targeted Drugs, National Cancer Center, National Clinical Research Center for Cancer, Cancer Hospital, Department of Medical Oncology, Chinese Academy of Medical Sciences & Peking Union Medical CollegeBeijing, China; Han, X., Beijing Key Laboratory of Clinical Study on Anticancer Molecular Targeted Drugs, National Cancer …	Importance: As the third most frequently mutated gene in cancers, the association between MUC16 mutation and response to immune checkpoint inhibitors (ICIs) in solid tumors remains unclear. Objective: To examine whether MUC16 mutation is associated with genomic factors in ICI response in solid tumors and with outcomes in ICI-treated patients. Design, Setting, and Participants: This cohort study u…																NLM (Medline)					25743805			32845327	English	JAMA Netw Open	Article	Final	Open Access	Scopus	2-s2.0-85090077095
Wang D.D., Zhang H., Fang X.L., Cao D.F., Liu H.G.	57204696899;57202297424;57212676397;57217424048;7409752461;	Pan-cancer analysis reveals the role of long non-coding RNA LINC01614 as a highly cancer-dependent oncogene and biomarker	2020	Oncology Letters	20	2		1383	1399			10.3892/ol.2020.11648	https://www.scopus.com/inward/record.uri?eid=2-s2.0-85087207869&doi=10.3892%2fol.2020.11648&partnerID=40&md5=a3e7dceb7786f76c7b05752a62ea7eab	Department of Pathology, Beijing Tongren Hospital, Capital Medical University, 1 Dongjiaominxiang Street, Beijing, 100730, China; Department of Otolaryngology, Head and Neck Surgery, Beijing Children's Hospital, Capital Medical University, National Center for Children's Health, Beijing, 100045, China	Wang, D., Department of Pathology, Beijing Tongren Hospital, Capital Medical University, 1 Dongjiaominxiang Street, Beijing, 100730, China; Zhang, H., Department of Pathology, Beijing Tongren Hospital, Capital Medical University, 1 Dongjiaominxiang Street, Beijing, 100730, China; Fang, X., Department of Otolaryngology, Head and Neck Surgery, Beijing Children's Hospital, Capital Medical University…	Long intergenic non-coding RNA 1614 (LINC01614) is highly expressed in several malignant tumor types, suggesting that it may act as an oncogene. However, the specific roles of LINC01614 in malignant tumors have remained elusive. To examine the expression pattern of LINC01614 in various malignancies, a comprehensive pan-cancer analysis was performed using public databases, including 53 normal tiss…	Biomarker; LINC01614; Malignancies; Oncogene; Pan-cancer	biological marker; long untranslated RNA; lung cancer associated long untranslated rna 4; microRNA; osteonectin; transcription factor RUNX2; transcriptome; tumor necrosis factor; unclassified drug; adult; area under the curve; Article; bile duct carcinoma; bioinformatics; bladder cancer; cancer diagnosis; cancer prognosis; cancer staging; clear cell carcinoma; colon cancer; controlled study; cuta…		osteonectin, 104052-78-0			Beijing Municipal Administration of Hospitals Clinical Medicine Development of Special Funding Support: ZYLX201814 Beijing Municipal Education Commission: KZ201910025033 National Natural Science Foundation of China, NSFC: 81502493	The present study was supported by the Beijing Municipal Education Commission (grant no. KZ201910025033), Beijing Municipal Administration of Hospitals Clinical Medicine Development of Special Funding (grant no. ZYLX201814) and National Natural Science Foundation of China (grant no. 81502493).				Bray, F, Ferlay, J, Soerjomataram, I, Siegel, RL, Torre, LA, Jemal, A, Global cancer statistics 2018: GLOBOCAN estimates of incidence and mortality worldwide for 36 cancers in 185 countries (2018) CA Cancer J Clin, 6, pp. 394-424; Ng, L, Poon, RT, Pang, R, Biomarkers for predicting future metastasis of human gastrointestinal tumors (2013) Cell Mol Life Sci, 70, pp. 3631-3656; Fidler, MM, Gupta, S…	Liu, H.; Department of Pathology, Beijing Tongren Hospital, Capital Medical University, 1 Dongjiaominxiang Street, China; email: liuhg1125@163.com			Spandidos Publications					17921074				English	Oncol. Lett.	Article	Final	Open Access	Scopus	2-s2.0-85087207869
Katopodis P., Anikin V., Randeva H.S., Spandidos D.A., Chatha K., Kyrou I., Karteris E.	57193602302;7005592092;7004212967;7102517557;6603828797;6506276711;6602649921;	Pan-cancer analysis of transmembrane protease serine 2 and cathepsin L that mediate cellular SARS.CoV.2 infection leading to COVID-19	2020	International Journal of Oncology	57	2		533	539		1	10.3892/ijo.2020.5071	https://www.scopus.com/inward/record.uri?eid=2-s2.0-85087111416&doi=10.3892%2fijo.2020.5071&partnerID=40&md5=358aae76c2a585caea1a882cac070337	Biosciences, College of Health and Life Sciences, Brunel University London, Uxbridge, UB83PH, United Kingdom; Division of Thoracic Surgery, Royal Brompton and Harefield NHS Foundation Trust, Harefield Hospital, London, UB96JH, United Kingdom; Department of Oncology and Reconstructive Surgery, Sechenov First Moscow State Medical University, Moscow, 119146, Russian Federation; Warwickshire Institut…	Katopodis, P., Biosciences, College of Health and Life Sciences, Brunel University London, Uxbridge, UB83PH, United Kingdom, Division of Thoracic Surgery, Royal Brompton and Harefield NHS Foundation Trust, Harefield Hospital, London, UB96JH, United Kingdom; Anikin, V., Biosciences, College of Health and Life Sciences, Brunel University London, Uxbridge, UB83PH, United Kingdom, Division of Thoraci…	Severe acute respiratory syndrome (SARS) coronavirus.2 (SARS-CoV2) is the cause of a new disease (COVID-19) which has evolved into a pandemic during the first half of 2020. Older age, male sex and certain underlying diseases, including cancer, appear to significantly increase the risk for severe COVID-19. SARS-CoV-2 infection of host cells is facilitated by the angiotensin.converting enzyme 2 (AC…	Angiotensin-converting enzyme 2; Cathepsin L (CTSL); COVID-19; DNA methylation; Pan-cancer; Transmembrane protease serine 2 (TMPRSS2)	cathepsin L; proteinase; transmembrane protease serine 2; unclassified drug; cathepsin L; CTSL protein, human; serine proteinase; TMPRSS2 protein, human; tumor marker; Article; carcinosarcoma; colon adenocarcinoma; controlled study; copy number variation; coronavirus disease 2019; CTSL gene; cutaneous melanoma; diffuse large B cell lymphoma; DNA methylation; endometrium carcinoma; esophagus carci…		cathepsin L, 60616-82-2; proteinase, 9001-92-7; proprotein convertase 9; serine protease HTRA1; serine proteinase, 37259-58-8; Biomarkers, Tumor; Cathepsin L; CTSL protein, human; Serine Endopeptidases; TMPRSS2 protein, human								Yuki, K, Fujiogi, M, Koutsogiannaki, S, COVID-19 pathophysiology: A review (2020) Clin Immunol, 215, p. 108427; Hoffmann, M, Kleine-Weber, H, Schroeder, S, Krüger, N, Herrler, T, Erichsen, S, Schiergens, TS, Nitsche, A, SARS-CoV-2 cell entry depends on ACE2 and TMPRSS2 and is blocked by a clinically proven protease inhibitor (2020) Cell, 181, pp. 271-280. , e8; Smieszek, SP, Przychodzen, BP, Poly…	Karteris, E.; Biosciences, College of Health and Life Sciences, Brunel University LondonUnited Kingdom; email: emmanouil.karteris@brunel.ac.uk			Spandidos Publications					10196439		IJONE	32468052	English	Int. J. Oncol.	Article	Final	Open Access	Scopus	2-s2.0-85087111416
Dhamija S., Yang C.M., Seiler J., Myacheva K., Caudron-Herger M., Wieland A., Abdelkarim M., Sharma Y., Riester M., Groß M., Maurer J., Diederichs S.	35081862400;57218283535;8866088600;57103781200;24824128600;57218278079;12783882400;57208078120;57218278316;55364472500;57218283812;6603068776;	A pan-cancer analysis reveals nonstop extension mutations causing SMAD4 tumour suppressor degradation	2020	Nature Cell Biology	22	8		999	1010			10.1038/s41556-020-0551-7	https://www.scopus.com/inward/record.uri?eid=2-s2.0-85088597276&doi=10.1038%2fs41556-020-0551-7&partnerID=40&md5=b5121267227e5013b8a8e6eb4fc7b0ee	Division of Cancer Research, Department of Thoracic Surgery, Medical Center – University of Freiburg, Faculty of Medicine, University of Freiburg, German Cancer Consortium (DKTK) Partner Site Freiburg, Freiburg, Germany; Division of RNA Biology and Cancer, German Cancer Research Center (DKFZ), Heidelberg, Germany; Department of Visceral Surgery, Medical Center – University of Freiburg, Faculty of…	Dhamija, S., Division of Cancer Research, Department of Thoracic Surgery, Medical Center – University of Freiburg, Faculty of Medicine, University of Freiburg, German Cancer Consortium (DKTK) Partner Site Freiburg, Freiburg, Germany, Division of RNA Biology and Cancer, German Cancer Research Center (DKFZ), Heidelberg, Germany; Yang, C.M., Division of Cancer Research, Department of Thoracic Surger…	Nonstop or stop-loss mutations convert a stop into a sense codon, resulting in translation into the 3′ untranslated region as a nonstop extension mutation to the next in-frame stop codon or as a readthrough mutation into the poly-A tail. Nonstop mutations have been characterized in hereditary diseases, but not in cancer genetics. In a pan-cancer analysis, we curated and analysed 3,412 nonstop mut…		amino acid; messenger RNA; polyadenylic acid; proteasome; Smad4 protein; ubiquitin; 3' untranslated region; Article; bile duct cancer; BxPC-3 cell line; cancer genetics; carboxy terminal sequence; colon cancer; controlled study; gene mutation; HEK293T cell line; human; human cell; malignant neoplasm; nonstop extension mutation; PANC-1 cell line; pancreas cancer; priority journal; protein degradat…		amino acid, 65072-01-7; polyadenylic acid, 24937-83-5; proteasome, 140879-24-9; Smad4 protein, 282562-18-9; ubiquitin, 60267-61-0			Deutsche Forschungsgemeinschaft, DFG: NCT3.0_2015.54 DysregPT, Di 1421/9-1 Deutsche Forschungsgemeinschaft, DFG	This research was funded by the German Research Foundation (DFG Di 1421/9-1) and the foundation for the project was laid by a DKFZ NCT 3.0 Integrative Project in Cancer Research (NCT3.0_2015.54 DysregPT). We thank the COSMIC database team for providing and maintaining this large and important resource. The authors are grateful to P. Frey, V. Penucci, G. Turchiano, T. Cathomen (Freiburg) and G. St…				Frischmeyer, P.A., An mRNA surveillance mechanism that eliminates transcripts lacking termination codons (2002) Science, 295, pp. 2258-2261. , COI: 1:CAS:528:DC%2BD38XitlGktrk%3D, PID: 11910109; Klauer, A.A., van Hoof, A., Degradation of mRNAs that lack a stop codon: a decade of nonstop progress (2012) Wiley Interdiscip. Rev. RNA, 3, pp. 649-660. , COI: 1:CAS:528:DC%2BC38XhsFCms7%2FO, PID: 227403…	Diederichs, S.; Division of Cancer Research, Department of Thoracic Surgery, Medical Center – University of Freiburg, Faculty of Medicine, University of Freiburg, German Cancer Consortium (DKTK) Partner Site FreiburgGermany; email: s.diederichs@dkfz.de			Nature Research					14657392		NCBIF	32719554	English	Nat. Cell Biol.	Article	Final		Scopus	2-s2.0-85088597276
Cui Y.B., Zhang C.Y., Ma S.S., Guo W.N., Cao W., Guan F.X.	56867949700;55804679800;56498261200;56024664900;57200965587;24080261700;	CASC5 is a potential tumour driving gene in lung adenocarcinoma	2020	Cell Biochemistry and Function	38	6		733	742			10.1002/cbf.3540	https://www.scopus.com/inward/record.uri?eid=2-s2.0-85083303526&doi=10.1002%2fcbf.3540&partnerID=40&md5=1968e166d563779a41d8d7097a09c983	School of Life Sciences, Zhengzhou University, Zhengzhou, China; Department of Translational Medicine Center, Zhengzhou Central Hospital Affiliated to Zhengzhou University, Zhengzhou, China; Department of Clinical Laboratory, Zhengzhou Central Hospital Affiliated to Zhengzhou University, Zhengzhou, China	Cui, Y., School of Life Sciences, Zhengzhou University, Zhengzhou, China, Department of Translational Medicine Center, Zhengzhou Central Hospital Affiliated to Zhengzhou University, Zhengzhou, China; Zhang, C., Department of Clinical Laboratory, Zhengzhou Central Hospital Affiliated to Zhengzhou University, Zhengzhou, China; Ma, S., School of Life Sciences, Zhengzhou University, Zhengzhou, China;…	Previous studies have shown that cancer susceptibility candidate 5 (CASC5) plays important roles in several types of cancer. But its expression and clinical significance in human pan-cancer remain largely unclear. In the present study, we comprehensively analysed the expression profile and prognostic values of CASC5 in pan-cancer across 33 cancer types based on the online TCGA analysis databases.…	cancer susceptibility candidate 5; lung adenocarcinoma; miR-139-5p; pan-cancer; the cancer genome atlas							We thank all members for their assistance for our work.				Siegel, R.L., Miller, K.D., Jemal, A., Cancer statistics, 2019 (2019) CA Cancer J Clin, 69 (1), pp. 7-34; Miller, K.D., Nogueira, L., Mariotto, A.B., Cancer treatment and survivorship statistics, 2019 (2019) CA Cancer J Clin, 69 (5), pp. 363-385; Qiu, Z.W., Bi, J.H., Gazdar, A.F., Song, K., Genome-wide copy number variation pattern analysis and a classification signature for non-small cell lung c…	Cui, Y.; School of Life Sciences, Zhengzhou University, School of Life Sciences, Zhengzhou University, Department of Translational Medicine Center, Zhengzhou Central Hospital Affiliated to Zhengzhou UniversityChina; email: cuiyuanbo18@126.com			John Wiley and Sons Ltd					2636484		CBFUD	32283571	English	Cell Biochem. Funct.	Article	Final		Scopus	2-s2.0-85083303526
Sung J.-Y., Lim H.-W., Joung J.-G., Park W.-Y.	57210146872;56988294600;55939211800;57213432062;	Pan-cancer analysis of alternative lengthening of telomere activity	2020	Cancers	12	8	2207	1	15			10.3390/cancers12082207	https://www.scopus.com/inward/record.uri?eid=2-s2.0-85090614071&doi=10.3390%2fcancers12082207&partnerID=40&md5=4394c05c742b2c5fc60c199484d06478	Samsung Genome Institute, Samsung Medical Center, Seoul, 06351, South Korea; Department of Health Science and Technology, Samsung Advanced Institute of Health Science and Technology, Sungkyunkwan University, Seoul, 06351, South Korea; Division of Biomedical Informatics, Cincinnati Children’s Hospital Medical Center, Cincinnati, OH 45229, United States; Department of Molecular Cell Biology, School…	Sung, J.-Y., Samsung Genome Institute, Samsung Medical Center, Seoul, 06351, South Korea, Department of Health Science and Technology, Samsung Advanced Institute of Health Science and Technology, Sungkyunkwan University, Seoul, 06351, South Korea; Lim, H.-W., Division of Biomedical Informatics, Cincinnati Children’s Hospital Medical Center, Cincinnati, OH 45229, United States; Joung, J.-G., Samsu…	Alternative lengthening of telomeres (ALT) is a telomerase-independent mechanism that extends telomeres in cancer cells. It influences tumorigenesis and patient survival. Despite the clinical significance of ALT in tumors, the manner in which ALT is activated and influences prognostic outcomes in distinct cancer types is unclear. In this work, we profiled distinct telomere maintenance mechanisms …	Alternative lengthening of telomeres; Cancers; Gene expression; Survival analysis; Telomere maintenance mechanism	telomerase; transcriptome; adrenal cortex carcinoma; antigen presenting cell; Article; cancer genetics; cancer patient; cancer survival; cohort analysis; drug targeting; enzyme activity; gene; gene activity; gene expression; glioblastoma; high risk patient; homologous recombination; kidney cancer; overall survival; risk assessment; sarcoma; telomere homeostasis; TOP2A gene					Ministry of Science, ICT and Future Planning, MSIP: NRF-2018R1D1A1B07048531 National Research Foundation of Korea, NRF	Funding: This research was partially funded by the Basic Science Research Program through the National Research Foundation of Korea (NRF), funded by the Ministry of Science, ICT & Future Planning (NRF-2018R1D1A1B07048531).				Greider, C.W., Telomerase and telomere-length regulation: Lessons from small eukaryotes to mammals (1993) Cold Spring Harb. Symp. Quant. Biol, 58, pp. 719-723. , [CrossRef] [PubMed]; Denchi, E.L., de Lange, T., Protection of telomeres through independent control of ATM and ATR by TRF2 and POT1 (2007) Nature, 448, pp. 1068-1071. , [CrossRef] [PubMed]; Hayflick, L., The Limited in Vitro Lifetime of…	Joung, J.-G.; Samsung Genome Institute, Samsung Medical Center, Samsung Genome Institute, Samsung Medical Center, Department of Health Science and Technology, Samsung Advanced Institute of Health Science and Technology, Sungkyunkwan University, Department of Molecular Cell Biology, School of Medicine, Sungkyunkwan UniversitySouth Korea; email: jegun.joung@samsung.com			MDPI AG					20726694				English	Cancers	Article	Final	Open Access	Scopus	2-s2.0-85090614071
Izzi V., Davis M.N., Naba A.	15136185500;57216845895;23390556600;	Pan-cancer analysis of the genomic alterations and mutations of the matrisome	2020	Cancers	12	8	2046	1	21			10.3390/cancers12082046	https://www.scopus.com/inward/record.uri?eid=2-s2.0-85088679840&doi=10.3390%2fcancers12082046&partnerID=40&md5=cd26d5ad0dfa55a4b7a7238602db5bff	Faculty of Biochemistry and Molecular Medicine, University of Oulu, Oulu, FI-90014, Finland; Finnish Cancer Institute, Helsinki, 00130, Finland; Department of Physiology and Biophysics, University of Illinois at Chicago, Chicago, IL 60612, United States; University of Illinois Cancer Center, Chicago, IL 60612, United States	Izzi, V., Faculty of Biochemistry and Molecular Medicine, University of Oulu, Oulu, FI-90014, Finland, Finnish Cancer Institute, Helsinki, 00130, Finland; Davis, M.N., Department of Physiology and Biophysics, University of Illinois at Chicago, Chicago, IL 60612, United States; Naba, A., Department of Physiology and Biophysics, University of Illinois at Chicago, Chicago, IL 60612, United States, U…	The extracellular matrix (ECM) is a master regulator of all cellular functions and a major component of the tumor microenvironment. We previously defined the "matrisome" as the ensemble of genes encoding ECM proteins and proteins modulating ECM structure or function. While compositional and biomechanical changes in the ECM regulate cancer progression, no study has investigated the genomic alterat…	Copy number alterations; Extracellular matrix; Mutations; Protein domains; Survival; Tumor microenvironment	article; cancer growth; cancer survival; controlled study; extracellular matrix; gene amplification; gene expression; gene frequency; gene mutation; human; mining; protein domain; protein function; tumor microenvironment					Academy of Finland: 329742 Sponsoring Consortium for Open Access Publishing in Particle Physics, SCOAP3	Funding: This work was supported by a start-up fund from the Department of Physiology and Biophysics at the University of Illinois at Chicago awarded to AN and by an Academy of Finland R´Life grant (329742) and the K. Albin Johansson Cancer Research Fellowship from the Finnish Cancer Institute awarded to VI. The authors acknowledge the Research Open Access Publishing (ROAAP) Fund of the Universit…				Bender, E., Big data in biomedicine (2015) Nature, 527, p. S1; Hutter, C., Zenklusen, J.C., The Cancer Genome Atlas: Creating Lasting Value beyond Its Data (2018) Cell, 173, pp. 283-285; Ding, L., Bailey, M.H., Porta-Pardo, E., Thorsson, V., Colaprico, A., Bertrand, D., Gibbs, D.L., Tokheim, C., Perspective on Oncogenic Processes at the End of the Beginning of Cancer Genomics (2018) Cell, 173, pp…	Naba, A.; Department of Physiology and Biophysics, University of Illinois at Chicago, University of Illinois Cancer CenterUnited States; email: anaba@uic.edu			MDPI AG					20726694				English	Cancers	Article	Final	Open Access	Scopus	2-s2.0-85088679840
Higgins H., Zhu H., Kim B.J., Yasmin R., Sherlin L., Laliberte J., Martin P., Farmer A., Montagna R.	57218693825;57218695092;57218693979;55276655200;57215365134;57218695089;57218695699;57218694916;7004216992;	Utilizing the Rheonix NGS OnePrep™ Solution to automate the Takara Bio ThruPLEX® Tag-Seq HV library preparation kit	2020	Journal of biomolecular techniques : JBT	31			S9					https://www.scopus.com/inward/record.uri?eid=2-s2.0-85090068505&partnerID=40&md5=190fabef47787c2bc6810c73bfd8f3ed	Rheonix Inc; Takara Bio USA; Rheonix, Inc	Higgins, H., Rheonix Inc; Zhu, H., Rheonix Inc; Kim, B.J., Rheonix Inc; Yasmin, R., Rheonix Inc; Sherlin, L., Takara Bio USA; Laliberte, J., Takara Bio USA; Martin, P., Takara Bio USA; Farmer, A., Takara Bio USA; Montagna, R., Rheonix, Inc	The fully automated Rheonix NGS OnePrep solution streamlined NGS library preparation for the new Takara Bio ThruPLEX Tag-Seq HV kit for Pan-Cancer targeted sequencing. Molecularly tagged, sample-indexed, sequence-ready libraries were produced with the Encompass Optimum workstation and microfluidic Rheonix CARDA cartridge. Data demonstrated that automated and benchtop prepared libraries were equiv…																NLM (Medline)					19434731			32831685	English	J Biomol Tech	Article	Final		Scopus	2-s2.0-85090068505
MacIás M., Canãda-Higueras E., Alegre E., Bielsa A., Gracia J., Patinõ-Garciá A., Ferrer-Costa R., Sendino T., Andueza M.P., Mateos B., Rodríguez J., Corral J., Gúrpide A., Lopez-Picazo J.M., Perez-Gracia J.L., Gil-Bazo I., Alkorta-Aranburu G., González A.	57193067822;57215876770;8709514300;57215875313;57215874646;6603418527;56601463300;57215877068;56449387600;57207206238;7404696582;54887537800;8562108700;6602223713;6505953589;23008272100;24480835200;56948268300;	Performance comparison of two next-generation sequencing panels to detect actionable mutations in cell-free DNA in cancer patients	2020	Clinical Chemistry and Laboratory Medicine	58	8		1341	1348			10.1515/cclm-2019-1267	https://www.scopus.com/inward/record.uri?eid=2-s2.0-85082191396&doi=10.1515%2fcclm-2019-1267&partnerID=40&md5=5f7ab5876aa63adb1073ba15be5561d2	Service of Biochemistry Clínica Universidad de Navarra, Pamplona, Spain; CIMA LAB Diagnostics, Universidad de Navarra, Pamplona, Spain; IdiSNA, Navarra Institute for Health Research, Pamplona, Spain; Department of Pediatrics, Clínica Universidad de Navarra, Pamplona, Spain; Department of Biochemistry, Hospital Universitari Vall d'Hebron, Universitat Autònoma de Barcelona, Barcelona, Spain; Depart…	MacIás, M., Service of Biochemistry Clínica Universidad de Navarra, Pamplona, Spain; Canãda-Higueras, E., CIMA LAB Diagnostics, Universidad de Navarra, Pamplona, Spain; Alegre, E., Service of Biochemistry Clínica Universidad de Navarra, Pamplona, Spain, IdiSNA, Navarra Institute for Health Research, Pamplona, Spain; Bielsa, A., CIMA LAB Diagnostics, Universidad de Navarra, Pamplona, Spain; Gracia…	Genomic alterations studies in cell-free DNA (cfDNA) have increasing clinical use in oncology. Next-generation sequencing (NGS) technology provides the most complete mutational analysis, but nowadays limited data are available related to the comparison of results reported by different platforms. Here we compare two NGS panels for cfDNA: Oncomine™ Pan-Cancer Cell-Free Assay (Thermo Fisher Scientif…	Actionable mutations; cancer; cell-free DNA (cfDNA); liquid biopsy; next-generation sequencing (NGS); variant allele fractions (VAFs)						Departamento de EducaciÃ³n, Gobierno de Navarra 0011-1411-2017-000033	Research funding: This study was supported by a Gobierno de Navarra grant (DIANA: Diagnóstico biomédico e Innovación Abierta en Navarra); grant number: [0011-1411-2017-000033].				Wan, J.C., Massie, C., Garcia-Corbacho, J., Mouliere, F., Brenton, J.D., Caldas, C., Liquid biopsies come of age: Towards implementation of circulating tumour DNA (2017) Nat Rev Cancer, 17, pp. 223-238; Corcoran, R.B., Chabner, B.A., Application of cell-free DNA analysis to cancer treatment (2018) N Engl J Med, 379, pp. 1754-1765; Shen, T., Pajaro-Van De Stadt, S.H., Yeat, N.C., Lin, J.C., Clinic…	González, A.; Service of Biochemistry Clínica Universidad de NavarraSpain; email: agonzaleh@unav.es			De Gruyter					14346621		CCLMF	32623849	English	Clin. Chem. Lab. Med.	Article	Final		Scopus	2-s2.0-85082191396
Freire P.P., Fernandez G.J., de Moraes D., Cury S.S., Dal Pai-Silva M., dos Reis P.P., Rogatto S.R., Carvalho R.F.	57191484188;56963429400;57208623046;56458651700;6603366365;7007139953;7004335167;7103357081;	The expression landscape of cachexia-inducing factors in human cancers	2020	Journal of Cachexia, Sarcopenia and Muscle	11	4		947	961		2	10.1002/jcsm.12565	https://www.scopus.com/inward/record.uri?eid=2-s2.0-85081029007&doi=10.1002%2fjcsm.12565&partnerID=40&md5=74a9167709c6e000744356a894e6befe	Department of Structural and Functional Biology, Institute of Biosciences, São Paulo State University, UNESP, Botucatu, Brazil; Faculty of Medicine, University of Antioquia, UdeA, Medellín, Colombia; Department of Surgery and Orthopedics, Faculty of Medicine, São Paulo State University, UNESP, Botucatu, Brazil; Experimental Research Unity, Faculty of Medicine, São Paulo State University, UNESP, B…	Freire, P.P., Department of Structural and Functional Biology, Institute of Biosciences, São Paulo State University, UNESP, Botucatu, Brazil; Fernandez, G.J., Department of Structural and Functional Biology, Institute of Biosciences, São Paulo State University, UNESP, Botucatu, Brazil, Faculty of Medicine, University of Antioquia, UdeA, Medellín, Colombia; de Moraes, D., Department of Structural …	Background: Cachexia is a multifactorial syndrome highly associated with specific tumour types, but the causes of variation in cachexia prevalence and severity are unknown. While circulating plasma mediators (soluble cachectic factors) derived from tumours have been implicated with the pathogenesis of the syndrome, these associations were generally based on plasma concentration rather than tissue…	Cachexia-inducing factors; Cancer genomics; GTEx; Omics; Pan-cancer; TCGA	chemokine; colony stimulating factor; colony stimulating factor 1; colony stimulating factor 2; cytokine; interleukin 6; interleukin 8; monocyte chemotactic protein 1; platelet derived growth factor B; unclassified drug; Article; body weight loss; cachexia; cancer grading; cancer prognosis; carcinogenesis; clinical article; clinical outcome; controlled study; gene expression profiling; human; leu…		colony stimulating factor, 62683-29-8; colony stimulating factor 1, 81627-83-0; interleukin 8, 114308-91-7			Conselho Nacional de Desenvolvimento CientÃ­fico e TecnolÃ³gico, CNPq: 311530/2019-2 12/13961-6, 14/13941-0, 13/50343-1, 18/19695-2 Conselho Nacional de Desenvolvimento CientÃ­fico e TecnolÃ³gico, CNPq	This study was supported by the S?o Paulo Research Foundation?FAPESP (grants 12/13961-6, 13/50343-1, 14/13941-0, and 18/19695-2) and by the National Council for Scientific and Technological Development, CNPq (Process 311530/2019-2 to RFC). The results shown here are in whole based upon data generated by the TCGA Research Network (http://cancergenome.nih.gov/) and by the Genotype-Tissue Expression…				Vaughan, V.C., Martin, P., Lewandowski, P.A., Cancer cachexia: impact, mechanisms and emerging treatments (2013) J Cachexia Sarcopenia Muscle, 4, pp. 95-109; von Haehling, S., Anker, M.S., Anker, S.D., Prevalence and clinical impact of cachexia in chronic illness in Europe, USA, and Japan: facts and numbers update 2016 (2016) J Cachexia Sarcopenia Muscle, 7, pp. 507-509; Dewys, W.D., Begg, C., La…	Carvalho, R.F.; Department of Structural and Functional Biology, Institute of Biosciences, São Paulo State University, UNESP, Department of Clinical Genetics, University Hospital, Institute of Regional Health Research, University of Southern Denmark, Danish Colorectal Cancer Center SouthBrazil; email: robson.carvalho@unesp.br			Wiley Blackwell					21905991			32125790	English	J. Cachexia Sarcopenia Muscle	Article	Final	Open Access	Scopus	2-s2.0-85081029007
Flores-Villanueva P., Sobhani N., Wang X., Li Y.	6603656694;57194227894;57201722245;56189284200;	MR1-restricted T cells in cancer immunotherapy	2020	Cancers	12	8	2145	1	12			10.3390/cancers12082145	https://www.scopus.com/inward/record.uri?eid=2-s2.0-85090249650&doi=10.3390%2fcancers12082145&partnerID=40&md5=820cd07697ef849fa99f0dc5f17c4b78	Department of Medicine, Section of Epidemiology and Population Sciences, Baylor College of Medicine, Houston, TX 77030, United States	Flores-Villanueva, P., Department of Medicine, Section of Epidemiology and Population Sciences, Baylor College of Medicine, Houston, TX 77030, United States; Sobhani, N., Department of Medicine, Section of Epidemiology and Population Sciences, Baylor College of Medicine, Houston, TX 77030, United States; Wang, X., Department of Medicine, Section of Epidemiology and Population Sciences, Baylor Col…	Major histocompatibility complex class I-related (MR1) was first identified as a cell membrane protein involved in the development and expansion of a unique set of T cells expressing an invariant T-cell receptor (TCR) α-chain. These cells were initially discovered in mucosal tissues, such as the intestinal mucosa, so they are called mucosal-associated invariant T (MAIT) cells. MR1 senses the pres…	Folic acid; Glycolysis; Immunotherapy; MR1; Neoantigen; Riboflavin; T-cell receptor	antineoplastic monoclonal antibody; cell membrane protein; folic acid; glyoxal; interleukin 17; major histocompatibility complex class I related protein; methylglyoxal; oncoprotein; peptide derivative; riboflavin; T lymphocyte receptor alpha chain; T lymphocyte receptor alpha variable 1-2; transcription factor; tumor antigen; unclassified drug; biosynthesis; cancer cell; cancer cell line; cancer …		folic acid, 59-30-3, 6484-89-5; glyoxal, 107-22-2; methylglyoxal, 78-98-8; riboflavin, 83-88-5			Baylor College of Medicine, BCM National Institutes of Health, NIH: P42 ES027725 Cancer Prevention and Research Institute of Texas, CPRIT: RR190043	Funding: This research was funded by the seed fund provided to Y.L. from Baylor College of Medicine.	Acknowledgments: Y.L. was supported in part by the Cancer Prevention and Research Institute of Texas (RR190043) and by the Superfund Hazardous Substance Research and Training Program from National Institutes of Health (P42 ES027725).			Ni, J., Wu, G.D., Albenberg, L., Tomov, V.T., Gut microbiota and IBD: Causation or correlation? (2017) Nat. Rev. Gastroenterol. Hepatol, 14, pp. 573-584; Vojinovic, D., Radjabzadeh, D., Kurilshikov, A., Amin, N., Wijmenga, C., Franke, L., Ikram, M.A., Fu, J., Relationship between gut microbiota and circulating metabolites in population-based cohorts (2019) Nat. Commun, 10, p. 5813; Levy, M., Kolo…	Li, Y.; Department of Medicine, Section of Epidemiology and Population Sciences, Baylor College of MedicineUnited States; email: Yong.Li@bcm.edu			MDPI AG					20726694				English	Cancers	Review	Final	Open Access	Scopus	2-s2.0-85090249650
Zhang C.Y., Lian H.K., Xie L.S., Yin N.W., Cui Y.B.	55804679800;57206253670;57204185605;57208536429;56867949700;	LncRNA ELFN1-AS1 promotes esophageal cancer progression by up-regulating GFPT1 via sponging miR-183-3p	2020	Biological Chemistry	401	9		1053	1061		3	10.1515/hsz-2019-0430	https://www.scopus.com/inward/record.uri?eid=2-s2.0-85084213326&doi=10.1515%2fhsz-2019-0430&partnerID=40&md5=7d4393c52072f688de11a5e193e33d9e	Department of Clinical Laboratory, Zhengzhou Central Hospital Affiliated to Zhengzhou University, Zhengzhou, 450007, China; Department of Orthopedics, Zhengzhou Central Hospital Affiliated to Zhengzhou University, Zhengzhou, 450007, China; Department of General Surgery, Zhengzhou Central Hospital Affiliated to Zhengzhou University, Zhengzhou, 450007, China; School of Life Sciences, Zhengzhou Univ…	Zhang, C., Department of Clinical Laboratory, Zhengzhou Central Hospital Affiliated to Zhengzhou University, Zhengzhou, 450007, China; Lian, H., Department of Orthopedics, Zhengzhou Central Hospital Affiliated to Zhengzhou University, Zhengzhou, 450007, China; Xie, L., Department of Clinical Laboratory, Zhengzhou Central Hospital Affiliated to Zhengzhou University, Zhengzhou, 450007, China; Yin, …	Accumulating studies highlight the critical role of long non-coding RNAs (lncRNAs) in the development of various human cancers. Extracellular leucine rich repeat and fibronectin type III domain containing 1-antisense RNA 1 (ELFN1-AS1) was shown to be a newly found lncRNA that abnormally expressed in human tumors. However, till now the specific function of this lncRNA in esophageal cancer (ESCA) r…	competing endogenous RNA; ELFN1-AS1; esophageal cancer; GFPT1; miR-183-3p	glutamine fructose 6 phosphate aminotransferase; long untranslated RNA; microRNA; microRNA 183 3p; protein glutamine fructose 6 phosphate aminotransferase 1; unclassified drug; Article; cancer growth; cancer survival; cancer tissue; cell invasion; cell migration; cell proliferation; comparative study; controlled study; down regulation; esophageal cancer cell line; esophagus cancer; extracellular …		glutamine fructose 6 phosphate aminotransferase, 9030-45-9								Agarwal, V., Bell, G.W., Nam, J.W., Bartel, D.P., Predicting effective microRNA target sites in mammalian mRNAs (2015) ELife, 4. , https://doi.org/10.7554/elife.05005; Anaya, J., OncoLnc: Linking TCGA survival data to mRNAs, miRNAs, and lncRNAs (2016) Peer J. Comput. Sci., 2, p. e67. , https://doi.org/10.7717/peerj-cs.67; Bai, T., Liu, Y., Li, B., LncRNA LOXL1-AS1/miR-let-7a-5p/EGFR-related pathw…	Cui, Y.; School of Life Sciences, Zhengzhou University, Translational Medicine Center, Zhengzhou Central Hospital Affiliated to Zhengzhou UniversityChina; email: cuiyuanbo18@126.com			De Gruyter					14316730		BICHF	32229685	English	Biol. Chem.	Article	Final		Scopus	2-s2.0-85084213326
Chan H.T., Nagayama S., Chin Y.M., Otaki M., Hayashi R., Kiyotani K., Fukunaga Y., Ueno M., Nakamura Y., Low S.-K.	57200632014;7005142504;56228488900;57217069442;57217067762;24278687300;7102147543;7402452087;57201448078;57198744178;	Clinical significance of clonal hematopoiesis in the interpretation of blood liquid biopsy	2020	Molecular Oncology	14	8		1719	1730		1	10.1002/1878-0261.12727	https://www.scopus.com/inward/record.uri?eid=2-s2.0-85086040684&doi=10.1002%2f1878-0261.12727&partnerID=40&md5=7510515c53f209316fa419d96149b2e0	Cancer Precision Medicine Center, Japanese Foundation for Cancer Research, Tokyo, Japan; Department of Gastroenterological and Surgery, Cancer Institute Hospital, Japanese Foundation for Cancer Research, Tokyo, Japan; Cancer Precision Medicine, Inc, Kawasaki, Japan	Chan, H.T., Cancer Precision Medicine Center, Japanese Foundation for Cancer Research, Tokyo, Japan; Nagayama, S., Department of Gastroenterological and Surgery, Cancer Institute Hospital, Japanese Foundation for Cancer Research, Tokyo, Japan; Chin, Y.M., Cancer Precision Medicine Center, Japanese Foundation for Cancer Research, Tokyo, Japan, Cancer Precision Medicine, Inc, Kawasaki, Japan; Otaki…	As the use of next-generation sequencing (NGS) for plasma cell-free DNA (cfDNA) continues to expand in clinical settings, accurate identification of circulating tumor DNA mutations is important to validate its use in the clinical management for cancer patients. Here, we aimed to characterize mutations including clonal hematopoiesis (CH)-related mutations in plasma cfDNA and tumor tissues using th…	circulating tumor DNA; clonal hematopoiesis; colorectal cancer; liquid biopsy; next-generation sequencing						Japan Society for the Promotion of Science, JSPS: JP18K15332, JP18K15292 Swine Innovation Porc, SIP Council for Science, Technology and Innovation, CSTI Council for Science, Technology and Innovation, CSTI	We gratefully acknowledge the patients and their families for participating in this study. We also thank Dr Hideaki Matsuki, Ms Saki Matsumoto, and Dr Hirofumi Aruga for their continuous technical support in this study. This study was supported by the Council for Science, Technology and Innovation (CSTI), Cross-ministerial Strategic Innovation Promotion Program (SIP), ?Innovative AI Hospital Syst…				Barata, P.C., Koshkin, V.S., Funchain, P., Sohal, D., Pritchard, A., Klek, S., Adamowicz, T., Rini, B., Next-generation sequencing (NGS) of cell-free circulating tumor DNA and tumor tissue in patients with advanced urothelial cancer: a pilot assessment of concordance (2017) Ann Oncol, 28, pp. 2458-2463; Bauml, J., Levy, B., Clonal hematopoiesis: a new layer in the liquid biopsy story in lung canc…	Low, S.-K.; Cancer Precision Medicine Center, Japanese Foundation for Cancer ResearchJapan; email: siewkee.low@jfcr.or.jp			John Wiley and Sons Ltd.					15747891			32449983	English	Mol. Oncol.	Article	Final	Open Access	Scopus	2-s2.0-85086040684
Niwinska A., Bałabas A., Kulecka M., Kluska A., Piatkowska M., Paziewska A., Pyśniak K., Olszewski W., Mikula M., Ostrowski J.	6602287767;6505625427;56625998000;6603301862;56626928500;8624340200;6505565160;24332435900;8572621600;7103303872;	Limited practical utility of liquid biopsy in the treated patients with advanced breast cancer	2020	Diagnostics	10	8	523					10.3390/diagnostics10080523	https://www.scopus.com/inward/record.uri?eid=2-s2.0-85089908372&doi=10.3390%2fdiagnostics10080523&partnerID=40&md5=8dd0e680771d5744b326b457bd757fd9	Department of Breast Cancer and Reconstructive Surgery, Maria Sklodowska-Curie National Research Institute of Oncology, Warsaw, 02-781, Poland; Department of Genetics, Maria Sklodowska-Curie National Research Institute of Oncology, Warsaw, 02-781, Poland; Department of Gastroenterology, Hepatology and Clinical Oncology, Centre of Postgraduate Medical Education, Warsaw, 02-781, Poland; Department …	Niwinska, A., Department of Breast Cancer and Reconstructive Surgery, Maria Sklodowska-Curie National Research Institute of Oncology, Warsaw, 02-781, Poland; Bałabas, A., Department of Genetics, Maria Sklodowska-Curie National Research Institute of Oncology, Warsaw, 02-781, Poland; Kulecka, M., Department of Genetics, Maria Sklodowska-Curie National Research Institute of Oncology, Warsaw, 02-781,…	Recently, liquid biopsy has emerged as a tool to monitor oncologic disease progression and the effects of treatment. In this study we aimed to determine the clinical utility of liquid biopsy relative to conventional oncological post-treatment surveillance. Plasma cell-free (cf) DNA was collected from six healthy women and 37 patients with breast cancer (18 and 19 with stage III and IV tumors, res…	Breast cancer; Cf-DNA; Ion Torrent; Liquid biopsy; NGS sequencing	capecitabine; carboplatin; ccnd3 protein; cyclin dependent kinase 4; cyclophosphamide; DNA; docetaxel; doxorubicin; epidermal growth factor receptor 2; fibroblast growth factor receptor 1; fibroblast growth factor receptor 2; Myc protein; paclitaxel; pertuzumab; scatter factor receptor; trastuzumab; tumor protein; unclassified drug; adult; aged; Article; blood sampling; breast cancer; cancer gene…		capecitabine, 154361-50-9; carboplatin, 41575-94-4; cyclin dependent kinase 4, 147014-97-9; cyclophosphamide, 50-18-0; DNA, 9007-49-2; docetaxel, 114977-28-5; doxorubicin, 23214-92-8, 25316-40-9; epidermal growth factor receptor 2, 137632-09-8; paclitaxel, 33069-62-4; trastuzumab, 180288-69-1, 1446410-98-5				Funding: The study was founded by institutional grant number SN/GW33/2017, granted to AN.				Mathai, R.A., Vidya, R.V.S., Reddy, B.S., Thomas, L., Udupa, K., Kolesar, J., Rao, M., Potential Utility of Liquid Biopsy as a Diagnostic and Prognostic Tool for the Assessment of Solid Tumors: Implications in the Precision Oncology (2019) J. Clin. Med, 8. , [CrossRef]; Li, Z., Yi, L., Gao, P., Zhang, R., Li, J., The cornerstone of integrating circulating tumor DNA into cancer management (2019) B…	Ostrowski, J.; Department of Genetics, Maria Sklodowska-Curie National Research Institute of OncologyPoland; email: jostrow@warman.com.pl			MDPI AG					20754418				English	Diagn.	Article	Final	Open Access	Scopus	2-s2.0-85089908372
Wu G.Z., Wang Q.F., Xu Y.K., Li Q.L., Cheng L.	57193686936;56097713400;57209026162;55589277800;26643574100;	A new survival model based on ferroptosis-related genes for prognostic prediction in clear cell renal cell carcinoma	2020	Aging	12	14		14933	14948			10.18632/aging.103553	https://www.scopus.com/inward/record.uri?eid=2-s2.0-85088832825&doi=10.18632%2faging.103553&partnerID=40&md5=54fdee82b7ea7d100177a4b7e3d5dff7	Department of Urology, The First Affiliated Hospital of Dalian Medical University, Dalian, China; Department of Urology, Shandong Provincial Hospital, Cheeloo College of Medicine, Shandong University, Jinan, Shandong, China; Department of Pathology and Laboratory Medicine, Indianapolis, IN 46202, United States; Department of Urology, Indiana University School of Medicine, Indianapolis, IN 46202, …	Wu, G., Department of Urology, The First Affiliated Hospital of Dalian Medical University, Dalian, China; Wang, Q., Department of Urology, The First Affiliated Hospital of Dalian Medical University, Dalian, China; Xu, Y., Department of Urology, Shandong Provincial Hospital, Cheeloo College of Medicine, Shandong University, Jinan, Shandong, China; Li, Q., Department of Urology, The First Affiliate…	In this study, we analyzed the clinical significance of ferroptosis-related genes (FRGs) in 32 cancer types in the GSCA database. We detected a 2-82% mutation rate among 36 FRGs. In clear cell renal cell carcinoma (ccRCC; n=539) tissues from the The Cancer Genome Atlas database, 30 of 36 FRGs were differentially expressed (up-or down-regulated) compared to normal kidney tissues (n=72). Consensus …	Clear cell renal cell carcinoma; Ferroptosis; Kidney; Pan-cancer biomarker; Prognosis/survival						Natural Science Foundation of Liaoning Province: 201801460	This work was supported by the Natural Science Foundation of Liaoning (Grant No. 201801460).				Dixon, S.J., Lemberg, K.M., Lamprecht, M.R., Skouta, R., Zaitsev, E.M., Gleason, C.E., Patel, D.N., Stockwell, B.R., Ferroptosis: An iron-dependent form of nonapoptotic cell death (2012) Cell, 149, pp. 1060-1072. , https://doi.org/10.1016/j.cell.2012.03.042, PMID:22632970; Dixon, S.J., Winter, G.E., Musavi, L.S., Lee, E.D., Snijder, B., Rebsamen, M., Superti-Furga, G., Stockwell, B.R., Human hapl…	Li, Q.; Department of Urology, The First Affiliated Hospital of Dalian Medical University, Department of Pathology and Laboratory MedicineChina; email: liq2808@163.com			Impact Journals LLC					19454589			32688345	English	Aging	Article	Final		Scopus	2-s2.0-85088832825
Yao T., Shooshtari P., Haeryfar S.M.M.	57218558173;57217499302;6602206217;	Leveraging Public Single-Cell and Bulk Transcriptomic Datasets to Delineate MAIT Cell Roles and Phenotypic Characteristics in Human Malignancies	2020	Frontiers in Immunology	11		1691					10.3389/fimmu.2020.01691	https://www.scopus.com/inward/record.uri?eid=2-s2.0-85089469259&doi=10.3389%2ffimmu.2020.01691&partnerID=40&md5=5e45b3c2e309bc4a6c3ca4cd150856b3	Department of Microbiology and Immunology, Western University, London, ON, Canada; Department of Pathology and Laboratory Medicine, Western University, London, ON, Canada; Lawson Health Research Institute, London Health Sciences Centre, London, ON, Canada; Division of Clinical Immunology and Allergy, Department of Medicine, Western University, London, ON, Canada; Division of General Surgery, Depa…	Yao, T., Department of Microbiology and Immunology, Western University, London, ON, Canada; Shooshtari, P., Department of Pathology and Laboratory Medicine, Western University, London, ON, Canada, Lawson Health Research Institute, London Health Sciences Centre, London, ON, Canada; Haeryfar, S.M.M., Department of Microbiology and Immunology, Western University, London, ON, Canada, Lawson Health Re…	Mucosa-associated invariant T (MAIT) cells are unconventional, innate-like T lymphocytes that recognize vitamin B metabolites of microbial origin among other antigens displayed by the monomorphic molecule MHC class I-related protein 1 (MR1). Abundant in human tissues, reactive to local inflammatory cues, and endowed with immunomodulatory and cytolytic functions, MAIT cells are likely to play key …	cancer; checkpoint inhibitors; MAIT cells; PD-1; RNA sequencing; survival; TCGA; transcriptomics						Canadian Cancer Society, CBCF: 706396	This work was funded by the Canadian Cancer Society (Innovation Grant #706396 to SMMH), with generous support from the Spring Yard Cleanup for Cancer.				Gajewski, T.F., Schreiber, H., Fu, Y.-X., Innate and adaptive immune cells in the tumor microenvironment (2013) Nat Immunol, 14, pp. 1014-1022. , 24048123; Binnewies, M., Roberts, E.W., Kersten, K., Chan, V., Fearon, D.F., Merad, M., Understanding the tumor immune microenvironment (TIME) for effective therapy (2018) Nat Med, 24, pp. 541-550. , 29686425; Gooden, M.J.M., de Bock, G.H., Leffers, N.,…	Haeryfar, S.M.M.; Department of Microbiology and Immunology, Western University, Lawson Health Research Institute, London Health Sciences Centre, Division of Clinical Immunology and Allergy, Department of Medicine, Western University, Division of General Surgery, Department of Surgery, Western University, Centre for Human Immunology, Western UniversityCanada; email: mansour.haeryfar@schulich.uwo.…			Frontiers Media S.A.					16643224			32849590	English	Front. Immunol.	Article	Final	Open Access	Scopus	2-s2.0-85089469259
Panda A., Yadav A., Yeerna H., Singh A., Biehl M., Lux M., Schulz A., Klecha T., Doniach S., Khiabanian H., Ganesan S., Tamayo P., Bhanot G.	57201571468;56178026500;56737044500;57191867692;7006629869;57218260744;57218260271;57218261331;7006598574;27368127000;7102439675;6603831607;7004654825;	Tissue- and development-stage-specific mRNA and heterogeneous CNV signatures of human ribosomal proteins in normal and cancer samples	2020	Nucleic acids research	48	13		7079	7098		1	10.1093/nar/gkaa485	https://www.scopus.com/inward/record.uri?eid=2-s2.0-85088493656&doi=10.1093%2fnar%2fgkaa485&partnerID=40&md5=0f7076bd0cd472c1e530674e38a3f17b	Rutgers Cancer Institute of New JerseyNB, United States; Center for Cancer Systems Biology (CCSB), Dana-Farber Cancer Institute, Boston, MA 02215, United States; Department of Genetics, Harvard Medical School, Boston, MA 02115, United States; Department of Cancer Biology, Dana-Farber Cancer Institute, Boston, MA 02215, United States; Moores Cancer Center, University of California San Diego, La Jo…	Panda, A., Rutgers Cancer Institute of New JerseyNB, United States; Yadav, A., Center for Cancer Systems Biology (CCSB), Dana-Farber Cancer Institute, Boston, MA 02215, United States, Department of Genetics, Harvard Medical School, Boston, MA 02115, United States, Department of Cancer Biology, Dana-Farber Cancer Institute, Boston, MA 02215, United States; Yeerna, H., Moores Cancer Center, Univers…	We give results from a detailed analysis of human Ribosomal Protein (RP) levels in normal and cancer samples and cell lines from large mRNA, copy number variation and ribosome profiling datasets. After normalizing total RP mRNA levels per sample, we find highly consistent tissue specific RP mRNA signatures in normal and tumor samples. Multiple RP mRNA-subtypes exist in several cancers, with signi…																NLM (Medline)					13624962			32525984	English	Nucleic Acids Res.	Article	Final	Open Access	Scopus	2-s2.0-85088493656
Zheng R., Zhu H.-L., Hu B.-R., Ruan X.-J., Cai H.-J.	57212707384;57218292410;57218290832;57218293784;57218294958;	Identification of APEX2 as an oncogene in liver cancer	2020	World Journal of Clinical Cases	8	14		2917	2929			10.12998/wjcc.v8.i14.2917	https://www.scopus.com/inward/record.uri?eid=2-s2.0-85088658196&doi=10.12998%2fwjcc.v8.i14.2917&partnerID=40&md5=efa066407f8ed31e9eb80cff35e02d01	Department of General Surgery, The First Affiliated Hospital of Wenzhou Medical University, Wenzhou, Zhejiang Province, 325000, China; Department of General Surgery, Shenzhen University General Hospital, Shenzhen, Guangdong Province, 518107, China	Zheng, R., Department of General Surgery, The First Affiliated Hospital of Wenzhou Medical University, Wenzhou, Zhejiang Province, 325000, China; Zhu, H.-L., Department of General Surgery, Shenzhen University General Hospital, Shenzhen, Guangdong Province, 518107, China; Hu, B.-R., Department of General Surgery, The First Affiliated Hospital of Wenzhou Medical University, Wenzhou, Zhejiang Provin…	BACKGROUND DNA damage is one of the critical contributors to the occurrence and development of some cancers. APEX1 and APEX2 are the most important molecules in the DNA damage, and APEX1 has been identified as a diagnostic and prognostic biomarker in liver hepatocellular carcinoma (LIHC). However, the expression of APEX2 and its functional mechanisms in LIHC are still unclear. AIM To examine the …	APEX2; High expression; Liver cancer; Oncogene; Pro-oncogenic pathway; Worse prognosis	biological marker; Myc protein; small interfering RNA; APEX1 gene; APEX2 gene; Article; CCNB1 gene; cell cycle; cell migration; cell proliferation; cell viability; chromosome segregation; clinical article; controlled study; DNA replication; gene expression; gene knockdown; gene ontology; gene overexpression; genetic transfection; HCCLM3 cell line; Hep-G2 cell line; Huh-7 cell line; human; human c…	GENBANK: GSE14520, GSE22058, GSE64041									Goldstein, J.B., Zhao, L., Wang, X., Ghelman, Y., Overman, M.J., Javle, M.M., Shroff, R.T., Fogelman, D.R., Germline DNA Sequencing Reveals Novel Mutations Predictive of Overall Survival in a Cohort of Patients with Pancreatic Cancer (2020) Clin Cancer Res, 26, pp. 1385-1394. , [PMID: 31871297]; Lin, Y., Bai, L., Cupello, S., Hossain, M.A., Deem, B., McLeod, M., Raj, J., Yan, S., APE2 promotes DN…	Cai, H.-J.; Department of General Surgery, The First Affiliated Hospital of Wenzhou Medical University, Nanbaixiang Street, China; email: huajie.cai@outlook.com			Baishideng Publishing Group Co					23078960				English	World J. Clin. Cases	Article	Final	Open Access	Scopus	2-s2.0-85088658196
Ping J., Oyebamiji O., Yu H., Ness S., Chien J., Ye F., Kang H.N., Samuels D., Ivanov S., Chen D., Zhao Y.Y., Guo Y.	57218205326;57209140765;57202628869;7005910332;7202435241;57213163129;14039284900;7005039547;57218205652;57218200626;57205424380;8555122500;	MutEx: a multifaceted gateway for exploring integrative pan-cancer genomic data	2020	Briefings in bioinformatics	21	4		1479	1486		1	10.1093/bib/bbz084	https://www.scopus.com/inward/record.uri?eid=2-s2.0-85074322554&doi=10.1093%2fbib%2fbbz084&partnerID=40&md5=302d982087f8d42522e3759fbb194252	Department of Biostatistics, Vanderbilt University Medical Center, Nashville, 37232, United States; Comprehensive Cancer Center, University of New Mexico, NM, Albuquerque, 87109, United States; Department of Molecular Physiology and Biophysics, Vanderbilt University, Nashville, 37232, United States; Department of Internal Medicine, Vanderbilt University, Nashville, 37232, United States; Key Labor…	Ping, J., Department of Biostatistics, Vanderbilt University Medical Center, Nashville, 37232, United States; Oyebamiji, O., Comprehensive Cancer Center, University of New Mexico, NM, Albuquerque, 87109, United States; Yu, H., Comprehensive Cancer Center, University of New Mexico, NM, Albuquerque, 87109, United States; Ness, S., Comprehensive Cancer Center, University of New Mexico, NM, Albuquerq…	Somatic mutation and gene expression dysregulation are considered two major tumorigenesis factors. While independent investigations of either factor pervade, studies of associations between somatic mutations and gene expression changes have been sporadic and nonsystematic. Utilizing genomic data collected from 11 315 subjects of 33 distinct cancer types, we constructed MutEx, a pan-cancer integra…	gene expression; somatic mutation; survival															NLM (Medline)					14774054			31588509	English	Brief. Bioinformatics	Article	Final		Scopus	2-s2.0-85074322554
Srivastava S., Hanash S.	55735251500;57202952525;	Pan-Cancer Early Detection: Hype or Hope?	2020	Cancer Cell	38	1		23	24			10.1016/j.ccell.2020.05.021	https://www.scopus.com/inward/record.uri?eid=2-s2.0-85087481460&doi=10.1016%2fj.ccell.2020.05.021&partnerID=40&md5=3245389dae5cefbd4fc56fbd9c133745	Cancer Biomarkers Research Group, Division of Cancer Prevention, National Cancer Institute, National Institutes of Health, Bethesda, MD 20892, United States; McCombs Institute for Cancer Early Detection and Treatment, Department of Clinical Cancer Prevention, MD Anderson Cancer Center, Houston, TX 77030, United States	Srivastava, S., Cancer Biomarkers Research Group, Division of Cancer Prevention, National Cancer Institute, National Institutes of Health, Bethesda, MD 20892, United States; Hanash, S., McCombs Institute for Cancer Early Detection and Treatment, Department of Clinical Cancer Prevention, MD Anderson Cancer Center, Houston, TX 77030, United States	Universal cancer screening based on circulating DNA, proteins, metabolites, or other combinations has the potential to revolutionize early cancer detection, especially for cancers with no available screening modalities. Two recent publications in Science and Annals of Oncology highlight the potential benefits and limitations of single-test, multiple cancer screens. © 2020Universal cancer screenin…		autoantibody; cancerseekalpha; chemokine; chloroplast DNA; circulating tumor DNA; cytokine; DNA; glycan; RNA; tumor antigen; unclassified drug; anus cancer; Article; biliary tract cancer; bisulfite sequencing; bladder cancer; blood analysis; cancer diagnosis; cancer mortality; cancer patient; cancer screening; circulating tumor cell; colon cancer; colorectal cancer; cost effectiveness analysis; d…		DNA, 9007-49-2; RNA, 63231-63-0								Ahlquist, D.A., Universal cancer screening: revolutionary, rational, and realizable (2018) NPJ Precis. Oncol., 2, p. 23; Aravanis, A.M., Lee, M., Klausner, R.D., Next-generation sequencing of circulating tumor DNA for early cancer detection (2017) Cell, 168, pp. 571-574; Cohen, J.D., Li, L., Wang, Y., Thoburn, C., Afsari, B., Danilova, L., Douville, C., Mattox, A., Detection and localization of s…	Srivastava, S.; Cancer Biomarkers Research Group, Division of Cancer Prevention, National Cancer Institute, National Institutes of HealthUnited States; email: srivasts@mail.nih.gov			Cell Press					15356108		CCAEC	32531269	English	Cancer Cell	Article	Final		Scopus	2-s2.0-85087481460
Tan K.W., Huang W.X., Hu J.L., Dong S.B.	57217987097;57217994739;35100245500;7402016703;	A multi-omics supervised autoencoder for pan-cancer clinical outcome endpoints prediction	2020	BMC Medical Informatics and Decision Making	20		129					10.1186/s12911-020-1114-3	https://www.scopus.com/inward/record.uri?eid=2-s2.0-85087803601&doi=10.1186%2fs12911-020-1114-3&partnerID=40&md5=2946bf90f94e10eb24b8bcf0649ede38	Communication and Computer Network Lab of Guangdong, School of Computer Science and Engineering, South China University of Technology, Wushan Road, Guangzhou, 381, China	Tan, K., Communication and Computer Network Lab of Guangdong, School of Computer Science and Engineering, South China University of Technology, Wushan Road, Guangzhou, 381, China; Huang, W., Communication and Computer Network Lab of Guangdong, School of Computer Science and Engineering, South China University of Technology, Wushan Road, Guangzhou, 381, China; Hu, J., Communication and Computer Ne…	Background: With the rapid development of sequencing technologies, collecting diverse types of cancer omics data become more cost-effective. Many computational methods attempted to represent and fuse multiple omics into a comprehensive view of cancer. However, different types of omics are related and heterogeneous. Most of the existing methods do not consider the difference between omics, so the …	Autoencoder; Endpoints; Fusion; Multic-omics; Pan-Cancer; Representation						Natural Science Foundation of Guangdong Province: 2015A030308017 2019AG031 National Natural Science Foundation of China, NSFC: 61976239	Publication costs are funded by Natural Science Foundation of Guangdong Province of China (2015A030308017). This study was supported by Natural Science Foundation of Guangdong Province of China (2015A030308017), National Natural Science Foundation of China (61976239), Innovation Foundation of High-end Scientific Research Institutions of Zhongshan City of China (2019AG031). The funders had no role…				Li, Y., Wu, F.X., Ngom, A., A review on machine learning principles for multi-view biological data integration (2016) Brief Bioinform, 19, pp. 325-340; Meng, C., Zeleznik, O.A., Thallinger, G.G., Kuster, B., Gholami, A.M., Culhane, A.C., Dimension reduction techniques for the integrative analysis of multi-omics data (2016) Brief Bioinform, 17, pp. 628-641. , 1:CAS:528:DC%2BC1cXlsVSqs7o%3D; Ma, T.…	Dong, S.; Communication and Computer Network Lab of Guangdong, School of Computer Science and Engineering, South China University of Technology, Wushan Road, China; email: sbdong@scut.edu.cn			BioMed Central					14726947			32646413	English	BMC Med. Informatics Decis. Mak.	Article	Final	Open Access	Scopus	2-s2.0-85087803601
Boichard A., Wagner M.J., Kurzrock R.	35083214300;57202950353;7102224432;	Angiosarcoma heterogeneity and potential therapeutic vulnerability to immune checkpoint blockade: Insights from genomic sequencing	2020	Genome Medicine	12	1	61					10.1186/s13073-020-00753-2	https://www.scopus.com/inward/record.uri?eid=2-s2.0-85087804311&doi=10.1186%2fs13073-020-00753-2&partnerID=40&md5=be4aadff9f3ace10abb6e30ea769856b	Center for Personalized Cancer Therapy, University of California, Moores Cancer Center, San Diego, CA 92093, United States; Divison of Medical Oncology, University of Washington, Clinical Research Division, Fred Hutchinson Cancer Research Center, Seattle, WA, United States	Boichard, A., Center for Personalized Cancer Therapy, University of California, Moores Cancer Center, San Diego, CA 92093, United States; Wagner, M.J., Divison of Medical Oncology, University of Washington, Clinical Research Division, Fred Hutchinson Cancer Research Center, Seattle, WA, United States; Kurzrock, R., Center for Personalized Cancer Therapy, University of California, Moores Cancer Ce…	Background: Angiosarcoma is an aggressive tumor. Recent case series describe exceptional responses to checkpoint blockade in this disease. Methods: Herein, we explored the genomic correlates of 48 angiosarcomas from the Angiosarcoma Project (12,499 variants analyzed in 6603 genes; whole-exome sequencing) versus 10,106 pan-cancer tumors in The Cancer Genome Atlas including 235 sarcomas but no angi…	Angiosarcoma; Immunotherapy; Mutagenesis; Personalized therapy	amino acid; avelumab; durvalumab; immunological antineoplastic agent; ipilimumab; nivolumab; paclitaxel; ticilimumab; angiosarcoma; Article; cancer combination chemotherapy; cancer immunotherapy; cancer localization; clinical article; clinical feature; cohort analysis; disease burden; drug efficacy; face; genetic analysis; genetic heterogeneity; genetic variability; human; hydrophobicity; melanom…		amino acid, 65072-01-7; avelumab, 1537032-82-8; durvalumab, 1428935-60-7; ipilimumab, 477202-00-9; nivolumab, 946414-94-4; paclitaxel, 33069-62-4; ticilimumab, 745013-59-6								Singla, S., Challenges in the treatment of angiosarcoma: A single institution experience (2014) Am J Surg, 208, pp. 254-259; Fayette, J., Angiosarcomas, a heterogeneous group of sarcomas with specific behavior depending on primary site: A retrospective study of 161 cases (2007) Ann Oncol off J Eur Soc Med Oncol, 18, pp. 2030-2036. , 1:STN:280:DC%2BD2sjkt1ektQ%3D%3D; Bernstein, J.M., Survival outc…	Boichard, A.; Center for Personalized Cancer Therapy, University of California, Moores Cancer CenterUnited States; email: aboichard@ucsd.edu			BioMed Central					1756994X			32646514	English	Genome Med.	Article	Final	Open Access	Scopus	2-s2.0-85087804311
Yang L.M., Cui R.L., Li Y.G., Liang K., Ni M., Gu Y.J.	57218190115;57191110303;16555418200;57218189205;57218189115;36120146700;	Hypoxia-Induced TGFBI as a Serum Biomarker for Laboratory Diagnosis and Prognosis in Patients with Pancreatic Ductal Adenocarcinoma	2020	Laboratory medicine	51	4		352	361			10.1093/labmed/lmz063	https://www.scopus.com/inward/record.uri?eid=2-s2.0-85088207869&doi=10.1093%2flabmed%2flmz063&partnerID=40&md5=e9e79faac0843a26519f014904e65317	School of Medical Laboratory, Tianjin Medical UniversityTianjin, China; Shanghai Baize Medical LaboratoryShanghai, China; Department of Clinical Laboratory, Tianjin Medical University Cancer Institute and Hospital, National Clinical Research Center for Cancer, Key Laboratory for Cancer, Prevention and Therapy, Tianjin's Clinical Research Center for CancerTianjin, China; Institute of Biophysics, C…	Yang, L., School of Medical Laboratory, Tianjin Medical UniversityTianjin, China, Shanghai Baize Medical LaboratoryShanghai, China; Cui, R., Department of Clinical Laboratory, Tianjin Medical University Cancer Institute and Hospital, National Clinical Research Center for Cancer, Key Laboratory for Cancer, Prevention and Therapy, Tianjin's Clinical Research Center for CancerTianjin, China; Li, Y.,…	OBJECTIVE: To explore novel biomarkers for patients with pancreatic ductal adenocarcinoma (PDAC), from the perspective of tumor hypoxia. METHODS: We screened 29 differentially expressed and hypoxia-upregulated genes from the Oncomine database. A total of 12 secretory proteins that interact with hypoxia-inducible factor 1 (HIF-1A) were selected by STRING (protein-protein interaction networks). Aft…	biomarker; CA 19-9; HIF-1A; hypoxia; pancreatic ductal adenocarcinoma; TGFBI															NLM (Medline)					19437730			31626700	English	Lab Med	Article	Final		Scopus	2-s2.0-85088207869
Pei G.S., Hu R.F., Dai Y.L., Zhao Z.M., Jia P.L.	57205179678;55388707300;55955380000;57211415623;14030192100;	Decoding whole-genome mutational signatures in 37 human pan-cancers by denoising sparse autoencoder neural network	2020	Oncogene	39	27		5031	5041			10.1038/s41388-020-1343-z	https://www.scopus.com/inward/record.uri?eid=2-s2.0-85086328882&doi=10.1038%2fs41388-020-1343-z&partnerID=40&md5=7d01a16cab4b1e94b0c0763761d3c05f	Center for Precision Health, School of Biomedical Informatics, The University of Texas Health Science Center at Houston, Houston, TX 77030, United States; Human Genetics Center, School of Public Health, The University of Texas Health Science Center at Houston, Houston, TX 77030, United States; MD Anderson Cancer Center UTHealth Graduate School of Biomedical Sciences, Houston, TX 77030, United Sta…	Pei, G., Center for Precision Health, School of Biomedical Informatics, The University of Texas Health Science Center at Houston, Houston, TX 77030, United States; Hu, R., Center for Precision Health, School of Biomedical Informatics, The University of Texas Health Science Center at Houston, Houston, TX 77030, United States; Dai, Y., Center for Precision Health, School of Biomedical Informatics, …	Millions of somatic mutations have recently been discovered in cancer genomes. These mutations in cancer genomes occur due to internal and external mutagenesis forces. Decoding the mutational processes by examining their unique patterns has successfully revealed many known and novel signatures from whole exome data, but many still remain undiscovered. Here, we developed a deep learning approach, …		Article; artificial neural network; base excision repair; clinical article; clinical evaluation; comparative study; controlled study; deep learning; genetic association; genetic database; genome; human; malignant neoplasm; mutagenesis; phenotype; priority journal; process optimization; somatic mutation; whole genome sequencing										Garraway, L.A., Lander, E.S., Lessons from the cancer genome (2013) Cell, 153, pp. 17-37. , COI: 1:CAS:528:DC%2BC3sXltVensb0%3D; Alexandrov, L.B., Nik-Zainal, S., Wedge, D.C., Aparicio, S.A., Behjati, S., Biankin, A.V., Signatures of mutational processes in human cancer (2013) Nature, 500, pp. 415-421. , COI: 1:CAS:528:DC%2BC3sXhtlWjur7M; Alexandrov, L., Kim, J., Haradhvala, N.J., Huang, M.N., Ng…	Zhao, Z.; Center for Precision Health, School of Biomedical Informatics, The University of Texas Health Science Center at Houston, Center for Precision Health, School of Biomedical Informatics, The University of Texas Health Science Center at HoustonUnited States; email: zhongming.zhao@uth.tmc.edu			Springer Nature					9509232		ONCNE	32528130	English	Oncogene	Article	Final		Scopus	2-s2.0-85086328882
Zhang X.L., Shao S., Li L.	23993074500;57218308301;35272883700;	Characterization of class-3 semaphorin receptors, neuropilins and plexins, as therapeutic targets in a pan-cancer study	2020	Cancers	12	7	1816	1	24			10.3390/cancers12071816	https://www.scopus.com/inward/record.uri?eid=2-s2.0-85088718286&doi=10.3390%2fcancers12071816&partnerID=40&md5=f6a4d6cf4e749ff965027a31846b7c05	Department of Biomedical Informatics, College of Medicine, The Ohio State University, 320B Lincoln Tower, 1800 Cannon Dr., Columbus, OH 43210, United States; Division of Pharmaceutics and Pharmacology, College of Pharmacy, The Ohio State University, Columbus, OH 43201, United States	Zhang, X., Department of Biomedical Informatics, College of Medicine, The Ohio State University, 320B Lincoln Tower, 1800 Cannon Dr., Columbus, OH 43210, United States; Shao, S., Division of Pharmaceutics and Pharmacology, College of Pharmacy, The Ohio State University, Columbus, OH 43201, United States; Li, L., Department of Biomedical Informatics, College of Medicine, The Ohio State University,…	Class-3 semaphorins (SEMA3s), initially characterized as axon guidance cues, have been recognized as key regulators for immune responses, angiogenesis, tumorigenesis and drug responses. The functions of SEMA3s are attributed to the activation of downstream signaling cascades mainly mediated by cell surface receptors neuropilins (NRPs) and plexins (PLXNs), yet their roles in human cancers are not …	Cancer type and subtype dependent; Class-3 semaphorin receptors; Drug responses; Gene expression; Neuropilins and plexins; Survival; Tumor microenvironment	bafetinib; cell surface receptor; dabrafenib; neuropilin; neuropilin 1; neuropilin 2; plexin; programmed death 1 ligand 1; semaphorin 3A; vemurafenib; angiogenesis; Article; breast cancer; cancer chemotherapy; cancer growth; cancer immunotherapy; cancer prognosis; cancer research; cancer survival; cancer therapy; carcinogenesis; disease association; down regulation; drug response; gene expression…		bafetinib, 887650-05-7, 859212-16-1; dabrafenib, 1195765-45-7, 1195768-06-9; neuropilin, 170084-36-3; neuropilin 1, 214210-47-6, 339035-30-2; neuropilin 2, 227018-38-4; semaphorin 3A, 167821-03-6, 516536-20-2; vemurafenib, 918504-65-1			National Cancer Institute, NCI: P30 CA16058-32 Ohio State University, OSU	Funding: This research was funded by NCI grant P30 CA16058-32 and the APC was funded by Lang Li’s start up fund in the Department of Biomedical Informatics at The Ohio State University. We also want to thank Brett Klamer for providing technical help with R code.				Feiner, L., Koppel, A.M., Kobayashi, H., Raper, J.A., Secreted chick semaphorins bind recombinant neuropilin with similar affinities but bind different subsets of neurons in situ (1997) Neuron, 19, pp. 539-545. , [CrossRef]; Angelopoulou, E., Piperi, C., Emerging role of plexins signaling in glioma progression and therapy (2018) Cancer Lett, 414, pp. 81-87. , [CrossRef]; Worzfeld, T., Offermanns,…	Zhang, X.; Department of Biomedical Informatics, College of Medicine, The Ohio State University, 320B Lincoln Tower, 1800 Cannon Dr., United States; email: Xiaoli.zhang@osumc.edu			MDPI AG					20726694				English	Cancers	Article	Final	Open Access	Scopus	2-s2.0-85088718286
Wei J.F., Huang K.T., Chen Z.X., Hu M.L., Bai Y.M, Lin S.D., Du H.L.	57211913704;57218364301;57209835004;57218364720;57215005612;57210977517;7201901404;	Characterization of glycolysis-associated molecules in the tumor microenvironment revealed by pan-cancer tissues and lung cancer single cell data	2020	Cancers	12	7	1788	1	23			10.3390/cancers12071788	https://www.scopus.com/inward/record.uri?eid=2-s2.0-85088924807&doi=10.3390%2fcancers12071788&partnerID=40&md5=126280917b25b5f3c6d9de703ac44e04	School of Biology and Biological Engineering, South China University of Technology, Guangzhou, 510006, China	Wei, J., School of Biology and Biological Engineering, South China University of Technology, Guangzhou, 510006, China; Huang, K., School of Biology and Biological Engineering, South China University of Technology, Guangzhou, 510006, China; Chen, Z., School of Biology and Biological Engineering, South China University of Technology, Guangzhou, 510006, China; Hu, M., School of Biology and Biologica…	Altered metabolism is a hallmark of cancer and glycolysis is one of the important factors promoting tumor development. There is however still a lack of molecular characterization glycolysis and comprehensive studies related to tumor glycolysis in the pan-cancer landscape. Here, we applied a gene expression signature to quantify glycolysis in 9229 tumors across 25 cancer types and 7875 human lung …	Cancer single-cell; Cell proliferation; Glycolysis; HSPA8; P4HA1; Pan-cancer; Tumor hypoxia microenvironment	heat shock cognate protein 70; messenger RNA; transcriptome; Article; cancer growth; cancer prognosis; cancer tissue; cell cycle regulation; cell proliferation; citric acid cycle; copy number variation; DNA replication; gene; gene expression profiling; gene mutation; genetic screening; genome; genomics; glycolysis; HSPA8 gene; human; human tissue; lung cancer cell line; P4HA1 gene; single cell an…					2018YFC0910201 201704020176 2019B020226001	Funding: This research was funded by the National Key R&D Program of China (2018YFC0910201), the Key R&D Program of Guangdong Province (2019B020226001), and the Science and the Technology Planning Project of Guangzhou (201704020176).				Pavlova, N.N., Thompson, C.B., The emerging hallmarks of cancer metabolism (2016) Cell Metab, 23, pp. 27-47. , [CrossRef] [PubMed]; Hanahan, D., Weinberg, R.A., Hallmarks of cancer: The next generation (2011) Cell, 144, pp. 646-674. , [CrossRef] [PubMed]; Vander Heiden, M.G., Cantley, L.C., Thompson, C.B., Understanding the Warburg effect: The metabolic requirements of cell proliferation (2009) S…	Du, H.; School of Biology and Biological Engineering, South China University of TechnologyChina; email: hldu@scut.edu.cn			MDPI AG					20726694				English	Cancers	Article	Final	Open Access	Scopus	2-s2.0-85088924807
Armendáriz-Castillo I., López-Cortés A., García-Cárdenas J., Guevara-Ramírez P., Leone P.E., Pérez-Villa A., Yumiceba V., Zambrano A.K., Guerrero S., Paz-Y-miño C.	57196219107;25628421400;56880376800;57195725827;56879887100;57208821480;57204681566;57195753150;55214032000;57196263036;	Tcga pan-cancer genomic analysis of alternative lengthening of telomeres (Alt) related genes	2020	Genes	11	7	834	1	17			10.3390/genes11070834	https://www.scopus.com/inward/record.uri?eid=2-s2.0-85088233857&doi=10.3390%2fgenes11070834&partnerID=40&md5=c3930a200cfa05738133056564f14bd7	Centro de Investigación Genética y Genómica, Facultad de Ciencias de la Salud Eugenio Espejo, Universidad UTE, Quito, 170129, Ecuador; Latin American Network for Implementation and Validation of Clinical Pharmacogenomics Guidelines (RELIVAF-CYTED), Madrid, 28015, Spain	Armendáriz-Castillo, I., Centro de Investigación Genética y Genómica, Facultad de Ciencias de la Salud Eugenio Espejo, Universidad UTE, Quito, 170129, Ecuador; López-Cortés, A., Centro de Investigación Genética y Genómica, Facultad de Ciencias de la Salud Eugenio Espejo, Universidad UTE, Quito, 170129, Ecuador, Latin American Network for Implementation and Validation of Clinical Pharmacogenomics …	Telomere maintenance mechanisms (TMM) are used by cancer cells to avoid apoptosis, 85–90% reactivate telomerase, while 10–15% use the alternative lengthening of telomeres (ALT). Due to anti-telomerase-based treatments, some tumors switch from a telomerase-dependent mechanism to ALT; in fact, the co-existence between both mechanisms has been observed in some cancers. Although different elements in…	ALT; Cancer; In silico; Telomeres	promyelocytic leukemia protein; telomerase; ALT related gene; Article; cancer genetics; copy number variation; DNA binding; DNA replication; DNA synthesis; gene amplification; gene expression regulation; genetic analysis; genetic database; homologous recombination; human; molecular dynamics; oncogene; prevalence; protein protein interaction; sister chromatid exchange; upregulation						We like to thank to Universidad UTE research department for the continuous support in the development of these kind of researches.				Sommer, A., Royle, N.J., ALT: A Multi-Faceted Phenomenon (2020) Genes, 11, p. 133; Hoang, S.M., O’Sullivan, R.J., Alternative Lengthening of Telomeres: Building Bridges to Connect Chromosome Ends (2020) Trends Cancer, 6, pp. 247-260; Recagni, M., Bidzinska, J., Zaffaroni, N., Folini, M., The Role of Alternative Lengthening of Telomeres Mechanism in Cancer: Translational and Therapeutic Implicatio…	Guerrero, S.; Centro de Investigación Genética y Genómica, Facultad de Ciencias de la Salud Eugenio Espejo, Universidad UTE, Latin American Network for Implementation and Validation of Clinical Pharmacogenomics Guidelines (RELIVAF-CYTED), Centro de Investigación Genética y Genómica, Facultad de Ciencias de la Salud Eugenio Espejo, Universidad UTEEcuador; email: sxguerrero@gmail.com			MDPI AG					20734425			32708340	English	Genes	Article	Final	Open Access	Scopus	2-s2.0-85088233857
Liu J., Chen Z., Zhao P.S., Li W.L.	57218349492;57218287216;57218287106;57210430966;	Prognostic and immune regulating roles of YIF1B in Pan-Cancer: A potential target for both survival and therapy response evaluation	2020	Bioscience Reports	40	7	BSR20201384					10.1042/BSR20201384	https://www.scopus.com/inward/record.uri?eid=2-s2.0-85088608841&doi=10.1042%2fBSR20201384&partnerID=40&md5=81a37fbba63f1af9f9e027bbc3af6ddc	Department of Clinical Laboratory, Yue Bei People’s Hospital, Shantou University Medical College, Shaoguan, Guangdong, China; Liver Cancer Institute, Zhongshan Hospital, Fudan University, Key Laboratory of Carcinogenesis and Cancer Invasion, Ministry of Education, Shanghai, China; Reproductive Medicine Center, Yue Bei People’s Hospital, Shantou University Medical College, Shaoguan, Guangdong, Chi…	Liu, J., Department of Clinical Laboratory, Yue Bei People’s Hospital, Shantou University Medical College, Shaoguan, Guangdong, China; Chen, Z., Liver Cancer Institute, Zhongshan Hospital, Fudan University, Key Laboratory of Carcinogenesis and Cancer Invasion, Ministry of Education, Shanghai, China; Zhao, P., Department of Clinical Laboratory, Yue Bei People’s Hospital, Shantou University Medical…	The neurotransmitter, serotonin has emerged as a tumor growth factor and immune response regulator through complex signaling pathways. Yip1 Interacting Factor Homolog B (YIF1B) is a membrane protein involved in serotonin receptor (HTR) membrane trafficking and signal transmission in neuropathy. Participation of YIF1B in serotonin-induced tumor growth and immune regulation has not been previously …							Natural Science Foundation of Guangdong Province: 2016A030307031	This work was supported by the Natural Science Foundation of Guangdong Province [grant number 2016A030307031].				Sarrouilhe, D., Clarhaut, J., Defamie, N., Mesnil, M., Serotonin and cancer: what is the link? (2015) Curr. Mol. Med, 15, pp. 62-77. , https://doi.org/10.2174/1566524015666150114113411; Sarrouilhe, D., Mesnil, M., Serotonin and human cancer. A critical view (2019) Biochimie, 161, pp. 46-50. , https://doi.org/10.1016/j.biochi.2018.06.016; Cloëz-Tayarani, I., Changeux, J.P., Nicotine and serotonin …	Li, W.; Department of Clinical Laboratory, Yue Bei People’s Hospital, Shantou University Medical CollegeChina; email: wangyiliwenli@163.com			Portland Press Ltd					1448463		BRPTD	32648580	English	Biosci. Rep.	Article	Final	Open Access	Scopus	2-s2.0-85088608841
Kim S.Y., Kim K., Choe J., Lee I., Kang J.	57189041063;57218109275;57218096921;57218098177;8914056400;	Improved survival analysis by learning shared genomic information from pan-cancer data	2020	Bioinformatics (Oxford, England)	36	1		i389	i398			10.1093/bioinformatics/btaa462	https://www.scopus.com/inward/record.uri?eid=2-s2.0-85087901653&doi=10.1093%2fbioinformatics%2fbtaa462&partnerID=40&md5=e2e4d00a86b7ce807ae2ef250c4c7049	Department of Computer Science and Engineering, College of Informatics, Korea UniversitySeoul 02841, South Korea; Interdisciplinary Graduate Program in Bioinformatics, College of Informatics, Korea UniversitySeoul 02841, South Korea	Kim, S., Department of Computer Science and Engineering, College of Informatics, Korea UniversitySeoul 02841, South Korea; Kim, K., Department of Computer Science and Engineering, College of Informatics, Korea UniversitySeoul 02841, South Korea; Choe, J., Department of Computer Science and Engineering, College of Informatics, Korea UniversitySeoul 02841, South Korea; Lee, I., Department of Comput…	MOTIVATION: Recent advances in deep learning have offered solutions to many biomedical tasks. However, there remains a challenge in applying deep learning to survival analysis using human cancer transcriptome data. As the number of genes, the input variables of survival model, is larger than the amount of available cancer patient samples, deep-learning models are prone to overfitting. To address …																NLM (Medline)					13674811			32657401	English	Bioinformatics	Article	Final	Open Access	Scopus	2-s2.0-85087901653
Dong M., Cioffi G., Wang J., Waite K.A., Ostrom Q.T., Kruchko C., Lathia J.D., Rubin J.B., Berens M.E., Connor J., Barnholtz-Sloan J.S.	57217663069;57208565858;57217664159;57211555204;36970981700;8404860800;6603658152;7402519186;7006218076;35398965400;7005410780;	Sex Differences in Cancer Incidence and Survival: A Pan-Cancer Analysis	2020	Cancer epidemiology, biomarkers & prevention : a publication of the American Association for Cancer Research, cosponsored by the American Society of Preventive Oncology	29	7		1389	1397			10.1158/1055-9965.EPI-20-0036	https://www.scopus.com/inward/record.uri?eid=2-s2.0-85087470237&doi=10.1158%2f1055-9965.EPI-20-0036&partnerID=40&md5=fd0782b841ea76472b4b623c5c324c9e	Hathaway Brown SchoolOH; Department of Population and Quantitative Health Sciences, Case Western Reserve University School of Medicine, Cleveland, OH, United States; Cleveland Center for Health Outcomes Research (CCHOR), Cleveland, OH, United States; Case Western Reserve University School of Medicine, Cleveland, OH, United States; Central Brain Tumor Registry of the United States (CBTRUS), Hinsda…	Dong, M., Hathaway Brown SchoolOH; Cioffi, G., Department of Population and Quantitative Health Sciences, Case Western Reserve University School of Medicine, Cleveland, OH, United States, Cleveland Center for Health Outcomes Research (CCHOR), Cleveland, OH, United States, Case Western Reserve University School of Medicine, Cleveland, OH, United States, Central Brain Tumor Registry of the United S…	BACKGROUND: Sex plays an important role in the incidence, prognosis, and mortality of cancers, but often is not considered in disease treatment. METHODS: We quantified sex differences in cancer incidence using the United States Cancer Statistics (USCS) public use database and sex differences in cancer survival using Surveillance, Epidemiology, and End Results (SEER) public use data from 2001 to 2…																NLM (Medline)					15387755			32349967	English	Cancer Epidemiol. Biomarkers Prev.	Article	Final		Scopus	2-s2.0-85087470237
Hu H.-L., Zeng D.-D., Zang J.-L., Chen Z.	57204165856;57210962242;57210957648;57188756711;	The Pan-Cancer Atlas: a New Chapter in Cancer Molecular Targeting Therapy	2020	Pathology and Oncology Research	26	3		1997	1999			10.1007/s12253-019-00709-x	https://www.scopus.com/inward/record.uri?eid=2-s2.0-85072056096&doi=10.1007%2fs12253-019-00709-x&partnerID=40&md5=f0da772b31b820df151c58432daa628c	College of Life Sciences, Hunan Normal University, Changsha, 410006, China; Department of Pharmacy, Changsha Health Vocational College, Changsha, 410006, China; Nursing College, Hunan Institute Of Traffic Engineering, Hengyang, 421001, China	Hu, H.-L., College of Life Sciences, Hunan Normal University, Changsha, 410006, China; Zeng, D.-D., College of Life Sciences, Hunan Normal University, Changsha, 410006, China; Zang, J.-L., College of Life Sciences, Hunan Normal University, Changsha, 410006, China, Department of Pharmacy, Changsha Health Vocational College, Changsha, 410006, China; Chen, Z., Nursing College, Hunan Institute Of Tra…	[No abstract available]		cyclin dependent kinase inhibitor 2A; DNA; gefitinib; messenger RNA; microRNA; pembrolizumab; phosphatidylinositol 3,4,5 trisphosphate 3 phosphatase; transcription factor Nrf2; Wnt protein; aneuploidy; cancer hormone therapy; cancer immunotherapy; chromosomal instability; DNA methylation; epigenetics; gene expression; gene mutation; human; Letter; lung adenocarcinoma; molecularly targeted therapy…		DNA, 9007-49-2; gefitinib, 184475-35-2, 184475-55-6, 184475-56-7; pembrolizumab, 1374853-91-4; phosphatidylinositol 3,4,5 trisphosphate 3 phosphatase, 210488-47-4				Hao-Liang Hu and Dan-Dan Zeng wrote this letter; Jing-Lei Zang and Zhe Chen revised the letter. This work was supported by the Teaching Reform Research Project for Colleges and Universities of Hunan Province (No. (2018) 436-974).				Sticz, T., Molnar, A., Danko, T., The effects of different mTOR inhibitors in EGFR inhibitor resistant Colon carcinoma cells (2018) Pathol. Oncol. Res: POR., , https://doi.org/10.1007/s12253-018-0434-4; Evans, M., O'sullivan, B., Hughes, F., The Clinicopathological and molecular associations of PD-L1 expression in non-small cell lung Cancer: Analysis of a series of 10,005 cases tested with the 22…	Zang, J.-L.; College of Life Sciences, Hunan Normal University, Nursing College, Hunan Institute Of Traffic EngineeringChina; email: jlzang@126.com			Springer					12194956		POREF	31468361	English	Pathol. Oncol. Res.	Letter	Final		Scopus	2-s2.0-85072056096
Zhou X., Chai H., Zhao H.Y., Luo C.-H., Yang Y.D.	56764768000;57218188184;56090689200;57218187963;8439078900;	Imputing missing RNA-sequencing data from DNA methylation by using a transfer learning-based neural network	2020	GigaScience	9	7						10.1093/gigascience/giaa076	https://www.scopus.com/inward/record.uri?eid=2-s2.0-85088200968&doi=10.1093%2fgigascience%2fgiaa076&partnerID=40&md5=d9d0aab67a7558ba6bb2f688d894362a	School of Data and Computer Science, Sun Yat-sen University, 132 East Waihuan Road, Guangzhou, 510006, China; Sun Yat-sen Memorial Hospital, Sun Yat-sen University, 107 Yan Jiang West Road, Guangzhou, 510120, China; Key Laboratory of Machine Intelligence and Advanced Computing (Sun Yat-sen University), Ministry of Education, 132 East Waihuan Road, Guangzhou, 510006, China	Zhou, X., School of Data and Computer Science, Sun Yat-sen University, 132 East Waihuan Road, Guangzhou, 510006, China; Chai, H., School of Data and Computer Science, Sun Yat-sen University, 132 East Waihuan Road, Guangzhou, 510006, China; Zhao, H., Sun Yat-sen Memorial Hospital, Sun Yat-sen University, 107 Yan Jiang West Road, Guangzhou, 510120, China; Luo, C.-H., School of Data and Computer Sci…	BACKGROUND: Gene expression plays a key intermediate role in linking molecular features at the DNA level and phenotype. However, owing to various limitations in experiments, the RNA-seq data are missing in many samples while there exist high-quality of DNA methylation data. Because DNA methylation is an important epigenetic modification to regulate gene expression, it can be used to predict RNA-s…	DNA methylation; neural network; RNA-seq imputation; transfer learning															NLM (Medline)					2047217X			32649756	English	Gigascience	Article	Final	Open Access	Scopus	2-s2.0-85088200968
Douglas M.P., Gray S.W., Phillips K.A.	7202715791;57217846559;13007539500;	Private Payer and Medicare Coverage for Circulating Tumor DNA Testing: A Historical Analysis of Coverage Policies From 2015 to 2019	2020	Journal of the National Comprehensive Cancer Network : JNCCN	18	7		866	872			10.6004/jnccn.2020.7542	https://www.scopus.com/inward/record.uri?eid=2-s2.0-85087674953&doi=10.6004%2fjnccn.2020.7542&partnerID=40&md5=0fa0c5c9a1aa9057a37653dfadae2df8	Department of Clinical Pharmacy, UCSF Center for Translational and Policy Research on Personalized Medicine (TRANSPERS), San Francisco, Mexico; Department of Population Science; 3Department of Medical Oncology and Therapeutics Research, City of Hope, Duarte; and; 4UCSF Philip R. Lee Institute for Health Policy; 5UCSF Helen Diller Family Comprehensive Cancer Center, San Francisco, CA, Mexico	Douglas, M.P., Department of Clinical Pharmacy, UCSF Center for Translational and Policy Research on Personalized Medicine (TRANSPERS), San Francisco, Mexico; Gray, S.W., Department of Population Science, 3Department of Medical Oncology and Therapeutics Research, City of Hope, Duarte; and; Phillips, K.A., Department of Clinical Pharmacy, UCSF Center for Translational and Policy Research on Person…	BACKGROUND: Clinical adoption of the sequencing of circulating tumor DNA (ctDNA) for cancer has rapidly increased in recent years. This sequencing is used to select targeted therapy and monitor nonresponding or progressive tumors to identify mechanisms of therapeutic resistance. Our study objective was to review available coverage policies for cancer ctDNA-based testing panels to examine trends f…																NLM (Medline)					15401413			32634780	English	J Natl Compr Canc Netw	Article	Final	Open Access	Scopus	2-s2.0-85087674953
de Vos L., Jung M., Koerber R.-M., Bawden E.G., Holderried T.A.W., Dietrich J., Bootz F., Brossart P., Kristiansen G., Dietrich D.	57192086610;55879843500;57190160329;57211339518;8623962100;26634987500;7005500718;14526965400;24169060100;15836833800;	Treatment Response Monitoring in Patients with Advanced Malignancies Using Cell-Free SHOX2 and SEPT9 DNA Methylation in Blood: An Observational Prospective Study	2020	Journal of Molecular Diagnostics	22	7		920	933			10.1016/j.jmoldx.2020.04.205	https://www.scopus.com/inward/record.uri?eid=2-s2.0-85086521610&doi=10.1016%2fj.jmoldx.2020.04.205&partnerID=40&md5=2476b78b12d5c0bc19bcffd00af06b85	Department of Otolaryngology, Head and Neck Surgery, University Hospital Bonn, Bonn, Germany; Department of Oncology, Hematology and Rheumatology, University Hospital Bonn, Bonn, Germany; Institute of Pathology, University Hospital Bonn, Bonn, Germany; Department of Microbiology and Immunology, The University of Melbourne at the Peter Doherty Institute for Infection and Immunity, Melbourne, Victo…	de Vos, L., Department of Otolaryngology, Head and Neck Surgery, University Hospital Bonn, Bonn, Germany; Jung, M., Institute of Pathology, University Hospital Bonn, Bonn, Germany; Koerber, R.-M., Department of Oncology, Hematology and Rheumatology, University Hospital Bonn, Bonn, Germany; Bawden, E.G., Department of Microbiology and Immunology, The University of Melbourne at the Peter Doherty In…	Patients with incurable cancer usually receive palliative treatment with significant toxicity and limited efficacy. Methylation analysis of circulating cell-free DNA (ccfDNA) in blood from cancer patients represents a promising approach for minimally invasive, real-time monitoring of treatment response. Short stature homeobox 2 (SHOX2) and septin 9 (SEPT9) methylation was analyzed in N = 8865 mal…		antineoplastic agent; capecitabine; carboplatin; carmustine; cetuximab; cisplatin; cytarabine; docetaxel; doxorubicin; etoposide; fluorouracil; folinate calcium; folinic acid; gemcitabine; irinotecan; melphalan; mitomycin; nivolumab; oxaliplatin; paclitaxel; rituximab; septin 9; short stature homeobox 2; sorafenib; topotecan; treosulfan; tumor marker; unclassified drug; unindexed drug; vincristin…		capecitabine, 154361-50-9; carboplatin, 41575-94-4; carmustine, 154-93-8; cetuximab, 205923-56-4; cisplatin, 15663-27-1, 26035-31-4, 96081-74-2; cytarabine, 147-94-4, 69-74-9; docetaxel, 114977-28-5; doxorubicin, 23214-92-8, 25316-40-9; etoposide, 33419-42-0, 433304-61-1; fluorouracil, 51-21-8; folinate calcium, 1492-18-8, 51057-63-7; folinic acid, 58-05-9; gemcitabine, 103882-84-4; irinotecan, 1…				Supported by University Hospital Bonn research funding.				Siegel, R.L., Miller, K.D., Jemal, A., Cancer statistics, 2019 (2019) CA Cancer J Clin, 69, pp. 7-34; Eisenhauer, E.A., Therasse, P., Bogaerts, J., Schwartz, L.H., Sargent, D., Ford, R., Dancey, J., Verweij, J., New response evaluation criteria in solid tumours: revised RECIST guideline (version 1.1) (2009) Eur J Cancer, 45, pp. 228-247; Wan, J.C.M., Massie, C., Garcia-Corbacho, J., Mouliere, F.,…	Dietrich, D.; Department of Otolaryngology, Head and Neck Surgery, University Hospital Bonn, Sigmund-Freud-Str. 25, Germany; email: dimo.dietrich@ukbonn.de			Elsevier B.V.					15251578		JMDIF	32361006	English	J. Mol. Diagn.	Article	Final		Scopus	2-s2.0-85086521610
Yan-Fei H., Han Y., Yan-Ting Z., Hui Y., Yu-Qing Y., Ipsita P., Hui-Ying H., Wei-Gang F., Xin-Xia T.	57217101176;57217100794;57217106398;57217099122;57217107820;57217109148;57217102305;57217103327;57217104146;	Dysregulation in nucleic acid-sensing pathway genes is associated with cancer patients’ prognosis	2020	Cancer Science	111	7		2212	2222			10.1111/cas.14450	https://www.scopus.com/inward/record.uri?eid=2-s2.0-85086279080&doi=10.1111%2fcas.14450&partnerID=40&md5=4596c863620045f937ada3f7b20c8f58	Department of Pathology, School of Basic Medical Sciences, Third Hospital, Peking University Health Science Center, Beijing, China	Yan-Fei, H., Department of Pathology, School of Basic Medical Sciences, Third Hospital, Peking University Health Science Center, Beijing, China; Han, Y., Department of Pathology, School of Basic Medical Sciences, Third Hospital, Peking University Health Science Center, Beijing, China; Yan-Ting, Z., Department of Pathology, School of Basic Medical Sciences, Third Hospital, Peking University Health…	The innate immune system, the first line of defense against pathogens, is activated by nucleic acids from microbial invaders that are recognized by nucleic acid-sensing receptors. Recent evidence affirms the ability of these receptors to respond to nucleic acids released by damaged cancer cells. The innate immune system is also involved in cancer immunosurveillance, and could be modulated for dev…	cancer prognosis; innate immunity; nucleic acid-sensing; pancancer cohort; tumor immunology	biological marker; nucleic acid; biology; cluster analysis; DNA methylation; gene expression profiling; gene expression regulation; human; immunology; innate immunity; Kaplan Meier method; metabolism; mortality; neoplasm; procedures; prognosis; signal transduction; Biomarkers; Cluster Analysis; Computational Biology; DNA Methylation; Gene Expression Profiling; Gene Expression Regulation, Neoplast…		Biomarkers; Nucleic Acids			National Natural Science Foundation of China, NSFC: 81872382, 81621063	This work was supported by grants to Xin-Xia Tian and Wei-Gang Fang from the National Natural Science Foundation of China (Nos. 81872382 and 81621063).				Roers, A., Hiller, B., Hornung, V., Recognition of endogenous nucleic acids by the innate immune system (2016) Immunity, 44 (4), pp. 739-754; Schlee, M., Hartmann, G., Discriminating self from non-self in nucleic acid sensing (2016) Nat Rev Immunol, 16 (9), pp. 566-580; Crow, Y.J., Chase, D.S., Lowenstein Schmidt, J., Characterization of human disease phenotypes associated with mutations in TREX1…	Xin-Xia, T.; Department of Pathology, School of Basic Medical Sciences, Third Hospital, Peking University Health Science CenterChina; email: tianxinxia@163.com			Blackwell Publishing Ltd					13479032		CSACC	32391619	English	Cancer Sci.	Article	Final	Open Access	Scopus	2-s2.0-85086279080
Zeira R., Raphael B.J.	56989956000;8848793700;	Copy number evolution with weighted aberrations in cancer	2020	Bioinformatics (Oxford, England)	36	1		i344	i352			10.1093/bioinformatics/btaa470	https://www.scopus.com/inward/record.uri?eid=2-s2.0-85087922876&doi=10.1093%2fbioinformatics%2fbtaa470&partnerID=40&md5=1c522af829c88df39299e5db4f82ba4c	Department of Computer Science, Princeton University, Princeton, NJ 08544, United States	Zeira, R., Department of Computer Science, Princeton University, Princeton, NJ 08544, United States; Raphael, B.J., Department of Computer Science, Princeton University, Princeton, NJ 08544, United States	MOTIVATION: Copy number aberrations (CNAs), which delete or amplify large contiguous segments of the genome, are a common type of somatic mutation in cancer. Copy number profiles, representing the number of copies of each region of a genome, are readily obtained from whole-genome sequencing or microarrays. However, modeling copy number evolution is a substantial challenge, because different CNAs …																NLM (Medline)					13674811			32657354	English	Bioinformatics	Article	Final	Open Access	Scopus	2-s2.0-85087922876
Ko Y.-C., Lai T.-Y., Hsu S.-C., Wang F.-H., Su S.-Y., Chen Y.-L., Tsai M.-L., Wu C.-C., Hsiao J.-R., Chang J.-Y., Wu Y.-M., Robinson D.R., Lin C.-Y., Lin S.-F.	9744676700;57216301232;7403183504;57217249198;35749119400;54942601900;57217252750;7501671810;7101605441;57217193068;53882036100;55636316176;37099294400;20334677800;	Index of cancer-associated fibroblasts is superior to the epithelial–mesenchymal transition score in prognosis prediction	2020	Cancers	12	7	1718	1	17			10.3390/cancers12071718	https://www.scopus.com/inward/record.uri?eid=2-s2.0-85086930003&doi=10.3390%2fcancers12071718&partnerID=40&md5=5be58a226d7e9753448608e5b5df4f79	National Institute of Cancer Research, National Health Research Institutes, Miaoli County, 35053, Taiwan; Institute of Bioinformatics and Structural Biology, National Tsing-Hua University, Hsinchu, 30013, Taiwan; National Institute of Infectious Diseases and Vaccinology, National Health Research Institutes, Miaoli County, 35053, Taiwan; Graduate Institute of Medicine, College of Medicine, Kaohsiu…	Ko, Y.-C., National Institute of Cancer Research, National Health Research Institutes, Miaoli County, 35053, Taiwan; Lai, T.-Y., Institute of Bioinformatics and Structural Biology, National Tsing-Hua University, Hsinchu, 30013, Taiwan; Hsu, S.-C., National Institute of Infectious Diseases and Vaccinology, National Health Research Institutes, Miaoli County, 35053, Taiwan, Graduate Institute of Med…	In many solid tumors, tissue of the mesenchymal subtype is frequently associated with epithelial–mesenchymal transition (EMT), strong stromal infiltration, and poor prognosis. Emerging evidence from tumor ecosystem studies has revealed that the two main components of tumor stroma, namely, infiltrated immune cells and cancer-associated fibroblasts (CAFs), also express certain typical EMT genes and…	Cancer-associated fibroblasts; Epithelial–mesenchymal transition; Oral cancer; Prognosis prediction; Tumor stroma	animal experiment; animal model; animal tissue; Article; cancer associated fibroblast; cancer prognosis; cohort analysis; controlled study; epithelial mesenchymal transition; extracellular matrix; FN1 gene; gene; gene expression; human; in vivo study; innate immunity; major clinical study; mouse; mouth squamous cell carcinoma; nonhuman; overall survival; prediction; scoring system; TGFB2 gene; TG…					National Health Research Institutes, NHRI: CA-109-PP-05 Ministry of Science and Technology, Taiwan, MOST: MOST 108-2320-B-400-019, 107-2314-B-400-029	Funding: This research was funded by the Ministry of Science and Technology, Taiwan (MOST 107-2314-B-400-029 and MOST 108-2320-B-400-019) and National Health Research Institutes, Taiwan (CA-109-PP-05).				Chung, C.H., Parker, J.S., Karaca, G., Wu, J., Funkhouser, W.K., Moore, D., Butterfoss, D., Yin, X., Molecular classification of head and neck squamous cell carcinomas using patterns of gene expression (2004) Cancer Cell, 5, pp. 489-500; Walter, V., Yin, X., Wilkerson, M.D., Cabanski, C.R., Zhao, N., Du, Y., Ang, M.K., Hoadley, K.A., Molecular subtypes in head and neck cancer exhibit distinct pat…	Lin, S.-F.; National Institute of Cancer Research, National Health Research InstitutesTaiwan; email: sflin@nhri.edu.tw			MDPI AG					20726694				English	Cancers	Article	Final	Open Access	Scopus	2-s2.0-85086930003
Stern J.L., Hibshman G., Hu K., Ferrara S.E., Costello J.C., Kim W., Tamayo P., Cech T.R., Huang F.W.	8733324500;57217704285;57217699458;57217702741;7201995923;57217038899;6603831607;7102774242;36988737100;	Mesenchymal and MAPK Expression Signatures Associate with Telomerase Promoter Mutations in Multiple Cancers	2020	Molecular cancer research : MCR	18	7		1050	1062		3	10.1158/1541-7786.MCR-19-1244	https://www.scopus.com/inward/record.uri?eid=2-s2.0-85084994542&doi=10.1158%2f1541-7786.MCR-19-1244&partnerID=40&md5=3e60ea84f240d2ba58f2a1deca99a1eb	BioFrontiers Institute and the Department of Biochemistry, Howard Hughes Medical Institute, University of; Biochemistry and Molecular Genetics, O'Neal Comprehensive Cancer Center, University of Alabama at Birmingham, Birmingham, AL; Division of Hematology/Oncology, Department of Medicine, Helen Diller Family Cancer Center; Bakar Computational Health Sciences Institute, Institute of Human Genetics…	Stern, J.L., BioFrontiers Institute and the Department of Biochemistry, Howard Hughes Medical Institute, University of, Biochemistry and Molecular Genetics, O'Neal Comprehensive Cancer Center, University of Alabama at Birmingham, Birmingham, AL; Hibshman, G., BioFrontiers Institute and the Department of Biochemistry, Howard Hughes Medical Institute, University of; Hu, K., Division of Hematology/O…	In a substantial fraction of cancers TERT promoter (TERTp) mutations drive expression of the catalytic subunit of telomerase, contributing to their proliferative immortality. We conducted a pan-cancer analysis of cell lines and find a TERTp mutation expression signature dominated by epithelial-to-mesenchymal transition and MAPK signaling. These data indicate that TERTp mutants are likely to gener…																NLM (Medline)					15573125			32276990	English	Mol. Cancer Res.	Article	Final		Scopus	2-s2.0-85084994542
Kim K.H., Sim N.S., Chang J.S., Kim Y.B.	57218575166;57204824812;57213421750;57211694285;	Tumor immune microenvironment in cancer patients with leukocytosis	2020	Cancer Immunology, Immunotherapy	69	7		1265	1277			10.1007/s00262-020-02545-4	https://www.scopus.com/inward/record.uri?eid=2-s2.0-85081744979&doi=10.1007%2fs00262-020-02545-4&partnerID=40&md5=a7f970d860ca1f6668160e04c2e290a6	Graduate School of Medical Science and Engineering, Korea Advanced Institute of Science and Technology, Daejeon, South Korea; Department of Radiation Oncology, Yonsei Cancer Center, Yonsei University College of Medicine, Seoul, South Korea	Kim, K.H., Graduate School of Medical Science and Engineering, Korea Advanced Institute of Science and Technology, Daejeon, South Korea, Department of Radiation Oncology, Yonsei Cancer Center, Yonsei University College of Medicine, Seoul, South Korea; Sim, N.S., Graduate School of Medical Science and Engineering, Korea Advanced Institute of Science and Technology, Daejeon, South Korea; Chang, J.S…	Tumor-related leukocytosis (TRL) is correlated with poor survival in various types of cancers, but the microenvironment of TRL-associated human tumors has not been fully elucidated. Here, we aimed to characterize the immune microenvironment of cancer patients with TRL. The transcriptional signatures of tumor tissues obtained from cervical cancer patients with (TRLpos) and without TRL (TRLneg) wer…	CXCR2; Gene signatures; Leukocytosis; Tumor immune evasion; Tumor microenvironment	chemokine; chemokine CSF2; chemokine CSF3; chemokine receptor CXCR2; RNA; unclassified drug; chemokine receptor CXCR2; CSF2 protein, human; CXCR2 protein, human; granulocyte macrophage colony stimulating factor; transcriptome; tumor marker; adaptive immunity; adult; aged; Article; cancer immunology; cancer patient; cancer survival; cancer tissue; cell infiltration; clinical article; cohort analys…		RNA, 63231-63-0; Biomarkers, Tumor; CSF2 protein, human; CXCR2 protein, human; Granulocyte-Macrophage Colony-Stimulating Factor; Receptors, Interleukin-8B								Mantovani, A., Allavena, P., Sica, A., Balkwill, F., Cancer-related inflammation (2008) Nature, 454 (7203), pp. 436-444. , COI: 1:CAS:528:DC%2BD1cXovV2mtbg%3D; Hanahan, D., Weinberg, R.A., Hallmarks of cancer: the next generation (2011) Cell, 144 (5), pp. 646-674. , COI: 1:CAS:528:DC%2BC3MXjsFeqtrk%3D; Grivennikov, S.I., Greten, F.R., Karin, M., Immunity, inflammation, and cancer (2010) Cell, 140…	Kim, Y.B.; Department of Radiation Oncology, Yonsei Cancer Center, Yonsei University College of MedicineSouth Korea; email: ybkim3@yuhs.ac			Springer					3407004		CIIMD	32170377	English	Cancer Immunol. Immunother.	Article	Final		Scopus	2-s2.0-85081744979
Pittella-Silva F., Chin Y.M., Chan H.T., Nagayama S., Miyauchi E., Low S.-K., Nakamura Y.	57200854317;57218190362;57200632014;7005142504;53983227600;57198744178;57218189094;	Plasma or Serum: Which Is Preferable for Mutation Detection in Liquid Biopsy?	2020	Clinical chemistry	66	7		946	957			10.1093/clinchem/hvaa103	https://www.scopus.com/inward/record.uri?eid=2-s2.0-85088211142&doi=10.1093%2fclinchem%2fhvaa103&partnerID=40&md5=05100b3e25ee8bfb5c80e94aa54b06b2	Cancer Precision Medicine Center, Japanese Foundation for Cancer ResearchTokyo, Japan; Laboratory of Molecular Pathology of Cancer, Faculty of Health Sciences and Medicine, University of Brasilia, Brasilia, Brazil; Department of Gastroenterological Surgery, Cancer Institute Hospital, Japanese Foundation for Cancer ResearchTokyo, Japan; Department of Respiratory Medicine, Tohoku University, Sendai…	Pittella-Silva, F., Cancer Precision Medicine Center, Japanese Foundation for Cancer ResearchTokyo, Japan, Laboratory of Molecular Pathology of Cancer, Faculty of Health Sciences and Medicine, University of Brasilia, Brasilia, Brazil; Chin, Y.M., Cancer Precision Medicine Center, Japanese Foundation for Cancer ResearchTokyo, Japan; Chan, H.T., Cancer Precision Medicine Center, Japanese Foundation…	BACKGROUND: Blood-based analysis of circulating tumor DNA (ctDNA) is a promising tool for cancer screening, monitoring relapse/recurrence and evaluating response to treatment. Although plasma is widely used to obtain ctDNA, biorepositories worldwide possess a huge number of serum samples and comparative studies on the use of serum vs plasma as ctDNA sources are essential. METHODS: We analyzed cel…																NLM (Medline)					15308561			32516802	English	Clin. Chem.	Article	Final		Scopus	2-s2.0-85088211142
Zuo S.G, Wei M., Wang S.Q., Dong J., Wei J.W.	56861837600;57208759703;57218096372;55788425100;57207801329;	Pan-Cancer Analysis of Immune Cell Infiltration Identifies a Prognostic Immune-Cell Characteristic Score (ICCS) in Lung Adenocarcinoma	2020	Frontiers in Immunology	11		1218					10.3389/fimmu.2020.01218	https://www.scopus.com/inward/record.uri?eid=2-s2.0-85087887017&doi=10.3389%2ffimmu.2020.01218&partnerID=40&md5=76327920815472d44c6ee2ac95e064c8	Jiangsu Key Laboratory of Molecular Medicine, Medical School of Nanjing University, Nanjing, China; Nanjing University Hightech Institute at Suzhou, Suzhou, China	Zuo, S., Jiangsu Key Laboratory of Molecular Medicine, Medical School of Nanjing University, Nanjing, China; Wei, M., Jiangsu Key Laboratory of Molecular Medicine, Medical School of Nanjing University, Nanjing, China; Wang, S., Jiangsu Key Laboratory of Molecular Medicine, Medical School of Nanjing University, Nanjing, China; Dong, J., Jiangsu Key Laboratory of Molecular Medicine, Medical School …	Background: The tumor microenvironment (TME) consists of heterogeneous cell populations, including malignant cells and nonmalignant cells that support tumor proliferation, invasion, and metastasis through extensive cross talk. The intra-tumor immune landscape is a critical factor influencing patient survival and response to immunotherapy. Methods: Gene expression data were downloaded from The Can…	immune cell infiltration; lung adenocarcinoma; prognosis; single-sample Gene Set Enrichment Analysis; tumor microenvironment	adrenal cortex carcinoma; adult; area under the curve; Article; B lymphocyte; bile duct carcinoma; cancer diagnosis; cancer prognosis; cell heterogeneity; cell infiltration; cluster analysis; controlled study; dendritic cell; diagnostic test accuracy study; disease specific survival; eosinophil; female; gene expression; genetic database; glioblastoma; glioma; head and neck squamous cell carcinoma…					Six Talent Peaks Project in Jiangsu Province: 81700037 Natural Science Foundation of Jiangsu Province: BK20171098 14913414 National Natural Science Foundation of China, NSFC: 81773255, 81472820 Fundamental Research Funds for the Central Universities: 14380336/1-2	Funding. This study was supported by the National Natural Science Foundation of China (81472820 and 81773255), the Fundamental Research Funds for the Central Universities (14380336/1-2), and the Six talent peaks project in Jiangsu Province (JW). This study was also supported by the National Natural Science Foundation of China (81700037), Science and Technology Innovation Foundation of Nanjing Uni…				Hanahan, D., Coussens, L.M., Accessories to the crime: functions of cells recruited to the tumor microenvironment (2012) Cancer cell, 21, pp. 309-322. , 22439926; Hanahan, D., Weinberg, R.A., Hallmarks of cancer: the next generation (2011) Cell, 144, pp. 646-674. , 21376230; Bindea, G., Mlecnik, B., Tosolini, M., Kirilovsky, A., Waldner, M., Obenauf, A.C., Spatiotemporal dynamics of intratumoral …	Dong, J.; Jiangsu Key Laboratory of Molecular Medicine, Medical School of Nanjing University, Jiangsu Key Laboratory of Molecular Medicine, Medical School of Nanjing University, Nanjing University Hightech Institute at SuzhouChina; email: dongjie0805@163.com			Frontiers Media S.A.					16643224			32714316	English	Front. Immunol.	Article	Final	Open Access	Scopus	2-s2.0-85087887017
Chierici M., Bussola N., Marcolini A., Francescatto M., Zandonà A., Trastulla L., Agostinelli C., Jurman G., Furlanello C.	16070093000;57205407123;57218103187;55589471700;57189520895;57218097648;35323943900;6602367398;6701821823;	Integrative Network Fusion: A Multi-Omics Approach in Molecular Profiling	2020	Frontiers in Oncology	10		1065					10.3389/fonc.2020.01065	https://www.scopus.com/inward/record.uri?eid=2-s2.0-85087926267&doi=10.3389%2ffonc.2020.01065&partnerID=40&md5=def7cf4c8f40244131e7ce55ff9cbeac	Fondazione Bruno Kessler, Trento, Italy; University of Trento, Trento, Italy; Department of Medical, Surgical and Health Sciences, University of Trieste, Trieste, Italy; NIDEK Technologies Srl, Albignasego, PD, Italy; Max Planck Institute of Psychiatry, Munich, Germany; HK3 Lab, Milan, Italy	Chierici, M., Fondazione Bruno Kessler, Trento, Italy; Bussola, N., Fondazione Bruno Kessler, Trento, Italy, University of Trento, Trento, Italy; Marcolini, A., Fondazione Bruno Kessler, Trento, Italy; Francescatto, M., Fondazione Bruno Kessler, Trento, Italy, Department of Medical, Surgical and Health Sciences, University of Trieste, Trieste, Italy; Zandonà, A., NIDEK Technologies Srl, Albignase…	Recent technological advances and international efforts, such as The Cancer Genome Atlas (TCGA), have made available several pan-cancer datasets encompassing multiple omics layers with detailed clinical information in large collection of samples. The need has thus arisen for the development of computational methods aimed at improving cancer subtyping and biomarker identification from multi-modal …	classification; multi-omics; network; oncogenomics; predictive modeling	estrogen receptor; microRNA; acute myeloid leukemia; Article; breast carcinoma; clear cell carcinoma; computer model; copy number variation; correlation coefficient; cross validation; DNA methylation; feature ranking; female; gene expression; human; human epidermal growth factor receptor 2 positive breast cancer; integrative network fusion; invasive carcinoma; linear support vector machine; lumin…										Benton, D., Bioinformatics-principles and potential of a new multidisciplinary tool (1996) Trends Biotechnol, 14, pp. 261-272. , 8987456; Chung, S.Y., Wong, L., Kleisli: a new tool for data integration in biology (1999) Trends Biotechnol, 17, pp. 351-355. , 10461180; Zandoná, A., (2017) Predictive networks for multi meta-omics data integration (Doctoral Programme in Biomolecular Sciences), , http…	Chierici, M.; Fondazione Bruno Kessler, Fondazione Bruno KesslerItaly; email: chierici@fbk.eu			Frontiers Media S.A.					2234943X				English	Front. Oncol.	Article	Final	Open Access	Scopus	2-s2.0-85087926267
Tao Z.H, Li T., Feng Z., Liu C., Shao Y.L., Zhu M.Y., Gong C.C., Wang B.Y., Cao J., Wang L.P., Du Y.Q., Lizaso A., Li B., Zhang J., Hu X.C.	38962178700;56923919700;57217988495;57203264885;57217992652;57205602100;57192402687;16302542200;57217118292;57217260271;56026859600;55834989500;57218156577;57196387760;57216569158;	Characterizations of Cancer Gene Mutations in Chinese Metastatic Breast Cancer Patients	2020	Frontiers in Oncology	10		1023					10.3389/fonc.2020.01023	https://www.scopus.com/inward/record.uri?eid=2-s2.0-85087826014&doi=10.3389%2ffonc.2020.01023&partnerID=40&md5=c58aca37716b26deda0811d97abb978a	Department of Medical Oncology, Fudan University Shanghai Cancer Center, Shanghai, China; Department of Oncology, Shanghai Medical College, Fudan University, Shanghai, China; Burning Rock Biotech, Guangzhou, China	Tao, Z., Department of Medical Oncology, Fudan University Shanghai Cancer Center, Shanghai, China, Department of Oncology, Shanghai Medical College, Fudan University, Shanghai, China; Li, T., Department of Medical Oncology, Fudan University Shanghai Cancer Center, Shanghai, China, Department of Oncology, Shanghai Medical College, Fudan University, Shanghai, China; Feng, Z., Department of Medical …	Background: Breast cancer (BC) is a type of disease with high heterogeneity. Molecular profiling, by revealing the intrinsic nature of its various subtypes, has extensively improved the therapeutic management of BC patients. However, the genomic mutation landscape of Chinese metastatic BC has not been fully explored. Methods: Matched plasma and mononuclear cells from 290 Chinese women with metast…	ctDNA assay; genomic profiling; liquid biopsy; metastatic breast cancer; next-generation sequencing	alpha smooth muscle actin; circulating tumor DNA; cyclin D1; cyclin dependent kinase activating kinase; fibroblast growth factor 19; fibroblast growth factor 3; fibroblast growth factor 4; fibroblast growth factor receptor 1; palbociclib; phosphatidylinositol 3,4,5 trisphosphate 3 phosphatase; phosphatidylinositol 4,5 bisphosphate 3 kinase catalytic subunit alpha; programmed death 1 ligand 1; pro…		palbociclib, 571190-30-2, 827022-33-3; phosphatidylinositol 3,4,5 trisphosphate 3 phosphatase, 210488-47-4; transcription factor GATA 3, 137878-55-8			Science and Technology Major Project of Guangxi: 2020ZX09201-013 National Natural Science Foundation of China, NSFC: 81402188	We thank all the patients and their families for participation. We also appreciate the work of the investigators, study coordinators, operation staff, and the whole project team involved in this study. Funding. This work was supported by grants from National Natural Science Foundation of China (81402188) and National Science and Technology Major Project (2020ZX09201-013).				Comprehensive molecular portraits of human breast tumours (2012) Nature, 490, pp. 61-70. , 23000897; Desantis, C.E., Ma, J., Goding Sauer, A., Newman, L.A., Jemal, A., Breast cancer statistics, 2017, racial disparity in mortality by state (2017) CA Cancer J Clin, 67, pp. 439-448. , 28972651; Cheang, M.C., Chia, S.K., Voduc, D., Gao, D., Leung, S., Snider, J., Ki67 index, HER2 status, and prognosi…	Zhang, J.; Department of Medical Oncology, Fudan University Shanghai Cancer Center, Department of Medical Oncology, Fudan University Shanghai Cancer Center, Department of Oncology, Shanghai Medical College, Fudan University, Department of Oncology, Shanghai Medical College, Fudan UniversityChina; email: syner2000@163.com			Frontiers Media S.A.					2234943X				English	Front. Oncol.	Article	Final	Open Access	Scopus	2-s2.0-85087826014
Zhang Z.L., Jiang C.Y., Liu Z.Y., Yang M.J., Tang X., Wang Y.L., Zheng M.J., Huang J.H., Zhong K.H., Zhao S.S., Tang M., Zhou T.Y., Yang H., Guo G., Zhou L.X., Xu J.G., Tong A.P.	57209740076;57208922123;56158177200;56488892200;57194725571;56013509900;57207310265;57209736362;57200970332;57210560732;54972600000;57216363235;57192952066;7402767992;24069550700;56978345500;23669056100;	B7-H3-Targeted CAR-T Cells Exhibit Potent Antitumor Effects on Hematologic and Solid Tumors	2020	Molecular Therapy - Oncolytics	17			180	189		4	10.1016/j.omto.2020.03.019	https://www.scopus.com/inward/record.uri?eid=2-s2.0-85083288951&doi=10.1016%2fj.omto.2020.03.019&partnerID=40&md5=70f07b34b619283ba64db4e59390bf10	State Key Laboratory of Biotherapy, West China Hospital, West China Medical School, Sichuan University, Chengdu, Sichuan Province, China; Life Science and Clinical Research Center, Affiliated Hospital of Youjiang Medical University for Nationalities, Guangxi Province, Baise, China; Department of Neurosurgery, West China Hospital, West China Medical School, Sichuan University, Chengdu, Sichuan Pro…	Zhang, Z., State Key Laboratory of Biotherapy, West China Hospital, West China Medical School, Sichuan University, Chengdu, Sichuan Province, China; Jiang, C., Life Science and Clinical Research Center, Affiliated Hospital of Youjiang Medical University for Nationalities, Guangxi Province, Baise, China; Liu, Z., Department of Neurosurgery, West China Hospital, West China Medical School, Sichuan U…	Zhang et al. demonstrated that B7-H3 is highly expressed in multiple cancer types, and then they generated a B7-H3-targeted CAR and validated its antitumor effects both on hematologic and solid tumors. Their data also suggested that the expression heterogeneity and variation must be considered in translating B7-H3-targeted therapy into clinical practice. © 2020 The Author(s)Recently, B7-H3 was fr…	acute myeloid leukemia; B7-H3; CAR-T; chimeric antigen receptor; melanoma	b7 h3 protein; CD19 antigen; CD3 antigen; CD45RO antigen; CD69 antigen; chimeric antigen receptor; gamma interferon; guide RNA; hepatitis A virus cellular receptor 2; interleukin 2; interleukin 2 receptor alpha; L selectin; membrane protein; messenger RNA; programmed death 1 ligand 1; tumor necrosis factor; unclassified drug; acute myeloid leukemia; animal experiment; animal model; antineoplastic…		gamma interferon, 82115-62-6; interleukin 2, 85898-30-2; L selectin, 126880-86-2			West China Hospital, Sichuan University, WCH Department of Science and Technology of Sichuan Province, SPDST: 2017SZ0015, 2019YFS0108 Sichuan University, SCU: ZYJC18007 2019ZX09301-147 National Natural Science Foundation of China, NSFC: 31471286	The authors have obtained consent to publish from the participants to report individual patient data. All authors agree to submit the manuscript for consideration for publication. This work was supported by the National Natural Science Foundation of China ( 31471286 ), National Major Scientific and Technological Special Project for Significant New Drugs Development ( 2019ZX09301-147 ), 1.3.5 Proj…				Rosenberg, S.A., Restifo, N.P., Adoptive cell transfer as personalized immunotherapy for human cancer (2015) Science, 348, pp. 62-68; Sadelain, M., Brentjens, R., Rivière, I., The basic principles of chimeric antigen receptor design (2013) Cancer Discov., 3, pp. 388-398; Johnson, L.A., June, C.H., Driving gene-engineered T cell immunotherapy of cancer (2017) Cell Res., 27, pp. 38-58; Mirzaei, H.R…	Tong, A.; State Key Laboratory of Biotherapy, West China Hospital, West China Medical School, Sichuan UniversityChina; email: aipingtong@scu.edu.cn			Cell Press					23727705				English	Mol. Ther. Oncolytics	Article	Final	Open Access	Scopus	2-s2.0-85083288951
Xie F., Zhang J.J., Wang J.Y., Reuben A., Xu W., Yi X., Varn F.S., Ye Y.S., Cheng J.W., Yu M., Wang Y., Liu Y.F., Xie M.C., Du P., Ma K., Ma X., Zhou P.H., Yang S.L., Chen Y.B., Wang G.P., Xia X.F., Liao Z.X., Heymach J.V., Wistuba I.I., Andrew Futreal P., Ye K., Cheng C., Xia T.	57217161303;56479546100;37079761500;54393869700;57199721022;57202211940;56177948100;57217159708;57217161778;57195334526;57193163912;57217162082;57217276180;57217161174;57194795839;57217160615;57217561368;57215371363;57190262579;57189501718;57191852299;7203032871;6603538643;35375776900;57214881492;35114125000;35304722700;7101653319;	Multifactorial deep learning reveals pan-cancer genomic tumor clusters with distinct immunogenomic landscape and response to immunotherapy	2020	Clinical Cancer Research	26	12		2908	2920		1	10.1158/1078-0432.CCR-19-1744	https://www.scopus.com/inward/record.uri?eid=2-s2.0-85084150299&doi=10.1158%2f1078-0432.CCR-19-1744&partnerID=40&md5=49ace23994ad170c77160eb200af565f	Institute of Pathology, Tongji Hospital, Tongji Medical College, Huazhong University of Science and Technology, Wuhan, China; School of Electronic Information and Communications, Huazhong University of Science and Technology, Wuhan, China; Thoracic/Head and Neck Medical Oncology, University of Texas MD Anderson Cancer Center, Houston, TX, United States; Department of Genomic Medicine, University …	Xie, F., Institute of Pathology, Tongji Hospital, Tongji Medical College, Huazhong University of Science and Technology, Wuhan, China, School of Electronic Information and Communications, Huazhong University of Science and Technology, Wuhan, China; Zhang, J., Thoracic/Head and Neck Medical Oncology, University of Texas MD Anderson Cancer Center, Houston, TX, United States, Department of Genomic M…	Purpose: Tumor genomic features have been of particular interest because of their potential impact on the tumor immune microenvironment and response to immunotherapy. Due to the substantial heterogeneity, an integrative approach incorporating diverse molecular features is needed to characterize immunologic features underlying primary resistance to immunotherapy and for the establishment of novel …		cytotoxic T lymphocyte antigen 4 antibody; Article; cancer immunotherapy; cell infiltration; copy number variation; data processing; deep learning; gene cluster; gene mutation; human; immunocompetent cell; immunogenomics; melanoma; metastatic melanoma; microsatellite instability; oncogenomics; overall survival; priority journal; RNA sequencing; treatment response; tumor microenvironment; tumor mu…					T.J. Martell Foundation Cancer Prevention and Research Institute of Texas, CPRIT: RR180061 National Institutes of Health, NIH: 1R21CA227996 National Cancer Institute, NCI National Natural Science Foundation of China, NSFC: 61571202	This study was supported by the National Natural Science Foundation of China (61571202) and the Junior Thousand Talents Program of China, MD Anderson Lung Cancer Moon Shot Program, MD Anderson Physician Scientist Program, Khalifa Scholar Award, Duncan Family Institute, Sabin Family Foundation, the Cancer Prevention and Research Institute of Texas Multi-Investigator Research Award grant, T.J. Mart…				Hodi, FS, O'Day, SJ, McDermott, DF, Weber, RW, Sosman, JA, Haanen, JB, Improved survival with ipilimumab in patients with metastatic melanoma (2010) N Engl J Med, 363, pp. 711-723; Garon, EB, Rizvi, NA, Hui, R, Leighl, N, Balmanoukian, AS, Eder, JP, Pembrolizumab for the treatment of non-small-cell lung cancer (2015) N Engl J Med, 372, pp. 2018-2028; Borghaei, H, Paz-Ares, L, Horn, L, Spigel, DR,…	Zhang, J.; University of Texas MD Anderson Cancer Center, M.D. Anderson Cancer Center, First Afﬁliated Hospital, Xi'an Jiaotong University, One Baylor Plaza, Unit 432, 1515 Holcombe Blvd, United States; email: jzhang20@mdanderson.org			American Association for Cancer Research Inc.					10780432		CCREF	31911545	English	Clin. Cancer Res.	Article	Final		Scopus	2-s2.0-85084150299
Akolkar D., Patil D., Crook T., Limaye S., Page R., Datta V., Patil R., Sims C., Ranade A., Fulmali P., Fulmali P., Srivastava N., Devhare P., Apurwa S., Patel S., Patil S., Adhav A., Pawar S., Ainwale A., Chougule R., Apastamb M., Srinivasan A., Datar R.	35387485500;57210718927;7102644642;57212892919;7402109949;57210183648;57212557289;57212561397;57217665892;57212563677;57212563676;57212555304;57212563021;56014758400;57212558934;57212424962;57212563509;57212553808;57212557349;57212553765;57212556077;57211115739;57210184351;	Circulating ensembles of tumor-associated cells: A redoubtable new systemic hallmark of cancer	2020	International Journal of Cancer	146	12		3485	3494		1	10.1002/ijc.32815	https://www.scopus.com/inward/record.uri?eid=2-s2.0-85077065758&doi=10.1002%2fijc.32815&partnerID=40&md5=5aac04ed74d8199f1ac61b03a72fd422	Department of Research and Innovations, Datar Cancer Genetics Limited, Nasik, India; St. Luke's Cancer Centre, Royal Surrey County Hospital, Guildford, United Kingdom; Department of Medical Oncology, Kokilaben Dhirubhai Ambani Hospital, Mumbai, India; Department of Biomedical Engineering, Worcester Polytechnic Institute, Worcester, MA, United States; Avinash Cancer Clinic, Pune, India	Akolkar, D., Department of Research and Innovations, Datar Cancer Genetics Limited, Nasik, India; Patil, D., Department of Research and Innovations, Datar Cancer Genetics Limited, Nasik, India; Crook, T., St. Luke's Cancer Centre, Royal Surrey County Hospital, Guildford, United Kingdom; Limaye, S., Department of Medical Oncology, Kokilaben Dhirubhai Ambani Hospital, Mumbai, India; Page, R., Depar…	Circulating ensembles of tumor-associated cells (C-ETACs) which comprise tumor emboli, immune cells and fibroblasts pose well-recognized risks of thrombosis and aggressive metastasis. However, the detection, prevalence and characterization of C-ETACs have been impaired due to methodological difficulties. Our findings show extensive pan-cancer prevalence of C-ETACs on a hitherto unreported scale i…	cancer related thrombosis; circulating metastatic disease; circulating tumor cell clusters; circulating tumor cells; circulating tumor emboli; circulating tumor-associated cells	alpha fetoprotein; CA 125 antigen; CA 19-9 antigen; carcinoembryonic antigen; epithelial cell adhesion molecule; prostate specific antigen; receptor type tyrosine protein phosphatase C; adult; aged; apoptosis; Article; asymptomatic disease; blood sampling; cancer diagnosis; cancer patient; cancer risk; cancer screening; cell isolation; circulating ensembles of tumor associated cell; circulating t…		protein tyrosine phosphatase; receptor type tyrosine protein phosphatase C				The authors acknowledge all the patients and asymptomatic individuals who consented to participate in the study and provide blood samples. Samples from asymptomatic individuals were obtained from Medall Healthcare Pvt. Ltd. (multiple pan‐India locations) while cancer patients’ samples were obtained from HCG Manavata Cancer Centre (Nasik, India), NueClear Healthcare (Mumbai, India), Chandak Cancer…				Giuliano, M., Shaikh, A., Lo, H.C., Perspective on circulating tumor cell clusters: why it takes a village to metastasize (2018) Cancer Res, 78, pp. 845-852; Hong, Y., Fang, F., Zhang, Q., Circulating tumor cell clusters: what we know and what we expect (review) (2016) Int J Oncol, 49, pp. 2206-2216; Au, S.H., Storey, B.D., Moore, J.C., Clusters of circulating tumor cells traverse capillary-sized…	Akolkar, D.; Department of Research and Innovations, Datar Cancer Genetics LimitedIndia; email: dadasaheb.akolkar@datarpgx.com			Wiley-Liss Inc.					207136		IJCNA	31785151	English	Int. J. Cancer	Article	Final	Open Access	Scopus	2-s2.0-85077065758
Saito Y., Koya J., Araki M., Kogure Y., Shingaki S., Tabata M., McClure M.B., Yoshifuji K., Matsumoto S., Isaka Y., Tanaka H., Kanai T., Miyano S., Shiraishi Y., Okuno Y., Kataoka K.	57193788423;41661705900;57192874986;55984592400;57216298290;56435450600;57216300686;57201464519;57214775038;57214775826;56911381900;7202218774;7102554029;55598309900;7202193433;24179140900;	Landscape and function of multiple mutations within individual oncogenes	2020	Nature	582	7810		95	99		2	10.1038/s41586-020-2175-2	https://www.scopus.com/inward/record.uri?eid=2-s2.0-85083052707&doi=10.1038%2fs41586-020-2175-2&partnerID=40&md5=af14013e82d1428c62dbce0385cd4869	Division of Molecular Oncology, National Cancer Center Research Institute, Tokyo, Japan; Department of Gastroenterology, Keio University School of Medicine, Tokyo, Japan; Department of Clinical System Onco-Informatics, Graduate School of Medicine, Kyoto University, Kyoto, Japan; Department of Urology, Graduate School of Medicine, The University of Tokyo, Tokyo, Japan; Department of Hematology, Gr…	Saito, Y., Division of Molecular Oncology, National Cancer Center Research Institute, Tokyo, Japan, Department of Gastroenterology, Keio University School of Medicine, Tokyo, Japan; Koya, J., Division of Molecular Oncology, National Cancer Center Research Institute, Tokyo, Japan; Araki, M., Department of Clinical System Onco-Informatics, Graduate School of Medicine, Kyoto University, Kyoto, Japan…	Sporadic reports have described cancer cases in which multiple driver mutations (MMs) occur in the same oncogene1,2. However, the overall landscape and relevance of MMs remain elusive. Here we carried out a pan-cancer analysis of 60,954 cancer samples, and identified 14 pan-cancer and 6 cancer-type-specific oncogenes in which MMs occur more frequently than expected: 9% of samples with at least on…		Notch1 receptor; phosphatidylinositol 4,5 bisphosphate 3 kinase; PIK3CA protein, human; activation energy; amino acid; cancer; cell; gene; inhibition; mutation; amino acid substitution; Article; carcinogenicity; driver mutation; drug sensitivity; gene activation; gene function; gene identification; gene mutation; gene overexpression; indel mutation; missense mutation; NOTCH1 gene; oncogene; PIK3C…		phosphatidylinositol 4,5 bisphosphate 3 kinase, 103843-30-7; Class I Phosphatidylinositol 3-Kinases; PIK3CA protein, human			30-A-1 Japan Society for the Promotion of Science, JSPS: 15H05912, 17K19592,18K06594	Acknowledgements We acknowledge support from the Japan Society for the Promotion of Science (JSPS) KAKENHI (grant numbers 17K19592,18K06594 and 15H05912) and National Cancer Center Research and Development Funds (30-A-1), together with many other funding bodies, organizations and individuals (see Supplementary Note).				Kohsaka, S., A method of high-throughput functional evaluation of EGFR gene variants of unknown significance in cancer (2017) Sci. Transl. Med., 9, p. eaan6566. , PID: 29141884; Madsen, R.R., Oncogenic PIK3CA promotes cellular stemness in an allele dose-dependent manner (2019) Proc. Natl Acad. Sci. USA, 116, pp. 8380-8389. , COI: 1:CAS:528:DC%2BC1MXotFWks7o%3D, PID: 30948643; Garraway, L.A., Land…	Kataoka, K.; Division of Molecular Oncology, National Cancer Center Research InstituteJapan; email: kkataoka-tky@umin.ac.jp			Nature Research					280836		NATUA	32494066	English	Nature	Article	Final		Scopus	2-s2.0-85083052707
Ji X.W., Cui Q.H.	57216871271;15021697200;	Ancient genes can be served as pan-cancer diagnostic and prognostic biomarkers	2020	Journal of Cellular and Molecular Medicine	24	12		6908	6915			10.1111/jcmm.15347	https://www.scopus.com/inward/record.uri?eid=2-s2.0-85085145959&doi=10.1111%2fjcmm.15347&partnerID=40&md5=9f7a138d75343ae26f6080109798b183	Department of Biomedical Informatics, Department of Physiology and Pathophysiology, Center for Noncoding RNA Medicine, School of Basic Medical Sciences, Peking University, Beijing, China; Co., Ltd of JeanMoon, Beijing, China	Ji, X., Department of Biomedical Informatics, Department of Physiology and Pathophysiology, Center for Noncoding RNA Medicine, School of Basic Medical Sciences, Peking University, Beijing, China, Co., Ltd of JeanMoon, Beijing, China; Cui, Q., Department of Biomedical Informatics, Department of Physiology and Pathophysiology, Center for Noncoding RNA Medicine, School of Basic Medical Sciences, Pek…	One important challenge for cancer is efficient biomarkers monitoring its formation and developments remain greatly limited. Although the accumulated big omics data provide great opportunities to the above purpose, the biomarkers identified by the data-driven strategy often do not work well in new datasets, which is one of the main bottlenecks limiting their utilities. Given that atavistic phenot…	ancient genes; diagnosis; pan-cancer; progenitorness score; prognosis	biological marker; epidermal growth factor receptor kinase inhibitor; Article; breast cancer; cancer diagnosis; cancer grading; cancer prognosis; cellular, subcellular and molecular biological phenomena and functions; controlled study; disease free survival; DNA microarray; drug sensitivity; gene activity; glioma; human; malignant neoplasm; overall survival; prediction; priority journal; progenit…					BMU2020JC001, BMU2019LCKXJ001 81670462, 81970440, 81921001	This work was supported by the grants from the Natural Science Foundation of China (81670462, 81970440 and 81921001), Peking University Basic Research Program (BMU2020JC001), Peking University Clinical Scientist Program (BMU2019LCKXJ001) and Fundamental Research Funds for the Central Universities.				Bray, F., Ferlay, J., Soerjomataram, I., Siegel, R.L., Torre, L.A., Jemal, A., Global cancer statistics 2018: GLOBOCAN estimates of incidence and mortality worldwide for 36 cancers in 185 countries (2018) CA Cancer J Clin, 68, pp. 394-424; GLOBOCAN 2018: counting the toll of cancer (2018) Lancet, 392, p. 985; Wu, L., Qu, X., Cancer biomarker detection: recent achievements and challenges (2015) Ch…	Cui, Q.; Department of Biomedical Informatics, Department of Physiology and Pathophysiology, Center for Noncoding RNA Medicine, School of Basic Medical Sciences, Peking University, Co., Ltd of JeanMoonChina; email: cuiqinghua@bjmu.edu.cn			Blackwell Publishing Inc.					15821838			32368859	English	J. Cell. Mol. Med.	Article	Final	Open Access	Scopus	2-s2.0-85085145959
Manoochehri M., Wu Y., Giese N.A., Strobel O., Kutschmann S., Haller F., Hoheisel J.D., Moskalev E.A., Hackert T., Bauer A.S.	56532428300;57214134569;35474816800;55068064200;55974198500;8881947500;57217720247;18038070300;55984566700;7202699025;	SST gene hypermethylation acts as a pan-cancer marker for pancreatic ductal adenocarcinoma and multiple other tumors: toward its use for blood-based diagnosis	2020	Molecular Oncology	14	6		1252	1267			10.1002/1878-0261.12684	https://www.scopus.com/inward/record.uri?eid=2-s2.0-85083432635&doi=10.1002%2f1878-0261.12684&partnerID=40&md5=d2a58d79ceda0fe948102901aa1afe9d	Division of Functional Genome Analysis, German Cancer Research Center (DKFZ), Heidelberg, Germany; Molecular Genetics of Breast Cancer, German Cancer Research Center (DKFZ), Heidelberg, Germany; Department of General Surgery, University Hospital Heidelberg, Germany; Diagnostic Molecular Pathology, Institute of Pathology, Friedrich-Alexander University, Erlangen, Germany	Manoochehri, M., Division of Functional Genome Analysis, German Cancer Research Center (DKFZ), Heidelberg, Germany, Molecular Genetics of Breast Cancer, German Cancer Research Center (DKFZ), Heidelberg, Germany; Wu, Y., Division of Functional Genome Analysis, German Cancer Research Center (DKFZ), Heidelberg, Germany; Giese, N.A., Department of General Surgery, University Hospital Heidelberg, Germ…	Aberrant DNA methylation is often involved in carcinogenesis. Our initial goal was to identify DNA methylation biomarkers associated with pancreatic cancer. A genomewide methylation study was performed on DNA from pancreatic ductal adenocarcinoma (PDAC) and endocrine pancreas tumors. Validation of DNA methylation patterns and concomitant alterations in expression of gene candidates was performed …	biomarker; DNA methylation; gene expression; liquid biopsy; pancreatic cancer; solid tumors; somatostatin						BM1204, 01ZX1305C, 01EY1101, 01GS08114 Bundesministerium fÃ¼r Bildung und Forschung, BMBF Bundesministerium fÃ¼r Bildung und Forschung, BMBF: 01GS08117	We thank Melanie Bier for technical assistance and Matthias Neulinger Mu?oz for cell culture experiments. This work was supported financially by a grant to JDH of the German Federal Ministry of Education and Research (BMBF) as part of grant no. 01GS08117 within the PaCaNet consortium. Sample collection was performed at the EPZ-PancoBank, which is financially supported by the Heidelberger Stiftung…				Assenov, Y., Muller, F., Lutsik, P., Walter, J., Lengauer, T., Bock, C., Comprehensive analysis of DNA methylation data with RnBeads (2014) Nat Methods, 11, pp. 1138-1140; Bauer, A.S., Nazarov, P.V., Giese, N.A., Beghelli, S., Heller, A., Greenhalf, W., Costello, E., Strobel, O., Transcriptional variations in the wider peritumoral tissue environment of pancreatic cancer (2018) Int J Cancer, 142, …	Manoochehri, M.; Division of Functional Genome Analysis, German Cancer Research Center (DKFZ)Germany; email: m.manoochehri@dkfz.de			John Wiley and Sons Ltd.					15747891			32243066	English	Mol. Oncol.	Article	Final	Open Access	Scopus	2-s2.0-85083432635
Cai M.-C., Zhao X.J., Cao M., Ma P.F., Chen M.J., Wu J., Jia C.Q., He C.M., Fu Y.J., Tan L., Xue X.Y., Yu Z., Zhuang G.L.	55984806100;55667943400;56467661600;57201455073;57217485210;57200576680;57209113443;57216865130;56898299100;57212515263;54382631600;7404345970;9236840900;	T-cell exhaustion interrelates with immune cytolytic activity to shape the inflamed tumor microenvironment	2020	Journal of Pathology	251	2		147	159			10.1002/path.5435	https://www.scopus.com/inward/record.uri?eid=2-s2.0-85085015223&doi=10.1002%2fpath.5435&partnerID=40&md5=246692b060a78a95f89b61db167bbfd1	State Key Laboratory of Oncogenes and Related Genes, Shanghai Cancer Institute, Ren Ji Hospital, School of Medicine, Shanghai Jiao Tong University, Shanghai, China; Department of Thoracic Surgery, Ren Ji Hospital, School of Medicine, Shanghai Jiao Tong University, Shanghai, China; Department of Respiratory Medicine, Peking Union Medical College Hospital, Peking Union Medical College, Chinese Acad…	Cai, M.-C., State Key Laboratory of Oncogenes and Related Genes, Shanghai Cancer Institute, Ren Ji Hospital, School of Medicine, Shanghai Jiao Tong University, Shanghai, China; Zhao, X., Department of Thoracic Surgery, Ren Ji Hospital, School of Medicine, Shanghai Jiao Tong University, Shanghai, China; Cao, M., Department of Thoracic Surgery, Ren Ji Hospital, School of Medicine, Shanghai Jiao Ton…	Direct quantification of exhausted T cells in human cancer is lacking, and its predictive value for checkpoint-based treatment remains poorly investigated. We sought to systematically characterize the pan-cancer landscape and molecular hallmarks of T-cell dysfunction for the purpose of precision immunotherapy. Here, we defined a transcriptional signature for T-cell exhaustion through analyzing di…	immune checkpoint inhibitors; immune cytolytic activity; inflamed tumor microenvironment; pan-cancer analysis; T-cell exhaustion	btla protein; CD200 antigen; CD39 antigen; cyclin dependent kinase inhibitor 2A; cytotoxic T lymphocyte antigen 4; entpd1 protein; hepatitis A virus cellular receptor 2; kelch like ECH associated protein 1; lag3 protein; nfe2l2 protein; programmed death 1 receptor; protein; protein kinase LKB1; protein p53; tigit protein; tox2 protein; transcription factor tox; unclassified drug; whsc1l1 protein;…		CD39 antigen, 161818-29-7; protein, 67254-75-5			FKZL-2018-02 School of Medicine, Shanghai Jiao Tong University, SJTUSM: 18YF1413200 PY2018-IIC-04 Shanghai Municipal Health and Family Planning Commission: 20174Y0043 2016YFA0501900, 2016YFA0501904 17PJ1410700 National Natural Science Foundation of China, NSFC: 81672714, 81922047, 81802734, 81702292, 81802809	This work was supported by the National Natural Science Foundation of China (81672714 and 81922047 to GZ; 81802809 to MCC; 81802734 to PM; 81702292 to MC), the National Program on Key Basic Research Project of China (2016YFA0501900 and 2016YFA0501904 to LT), Shanghai Municipal Education Commission-Gaofeng Clinical Medicine Grant Support, Collaborative Innovation Center for Translational Medicine …				Schreiber, R.D., Old, L.J., Smyth, M.J., Cancer immunoediting: integrating immunity's roles in cancer suppression and promotion (2011) Science, 331, pp. 1565-1570; Chen, D.S., Mellman, I., Elements of cancer immunity and the cancer-immune set point (2017) Nature, 541, pp. 321-330; Wherry, E.J., T cell exhaustion (2011) Nat Immunol, 12, pp. 492-499; Zarour, H.M., Reversing T-cell dysfunction and e…	Xue, X.; Department of Respiratory and Critical Care Medicine, The Affiliated Beijing Shijitan Hospital of Capital Medical UniversityChina; email: xinyingxue2010@163.com			John Wiley and Sons Ltd					223417		JPTLA	32222046	English	J. Pathol.	Article	Final		Scopus	2-s2.0-85085015223
Kroeze L.I., de Voer R.M., Kamping E.J., von Rhein D., Jansen E.A.M., Hermsen M.J.W., Barberis M.C.P., Botling J., Garrido-Martin E.M., Haller F., Lacroix L., Maes B., Merkelbach-Bruse S., Pestinger V., Pfarr N., Stenzinger A., van den Heuvel M.M., Grünberg K., Ligtenberg M.J.L.	54953310100;16834679300;26434402400;55251741200;57201199191;56694305400;7006059639;6603204886;16063406500;8881947500;7005653434;57216926586;6603340459;57199344967;6508017394;8562905200;7005177568;36815470300;7003935828;	Evaluation of a Hybrid Capture–Based Pan-Cancer Panel for Analysis of Treatment Stratifying Oncogenic Aberrations and Processes	2020	Journal of Molecular Diagnostics	22	6		757	769			10.1016/j.jmoldx.2020.02.009	https://www.scopus.com/inward/record.uri?eid=2-s2.0-85085281758&doi=10.1016%2fj.jmoldx.2020.02.009&partnerID=40&md5=7a32460ea3d4a146438c5f78d41aadbf	Department of Pathology, Radboud University Medical Center, Radboud Institute for Molecular Life Sciences, Nijmegen, Netherlands; Department of Human Genetics, Radboud University Medical Center, Radboud Institute for Molecular Life Sciences, Nijmegen, Netherlands; Division of Pathology and Laboratory Medicine, European Institute of Oncology, Milan, Italy; Department of Immunology, Genetics and Pa…	Kroeze, L.I., Department of Pathology, Radboud University Medical Center, Radboud Institute for Molecular Life Sciences, Nijmegen, Netherlands; de Voer, R.M., Department of Human Genetics, Radboud University Medical Center, Radboud Institute for Molecular Life Sciences, Nijmegen, Netherlands; Kamping, E.J., Department of Human Genetics, Radboud University Medical Center, Radboud Institute for Mol…	Stratification of patients for targeted and immune-based therapies requires extensive genomic profiling that enables sensitive detection of clinically relevant variants and interrogation of biomarkers, such as tumor mutational burden (TMB) and microsatellite instability (MSI). Detection of single and multiple nucleotide variants, copy number variants, MSI, and TMB was evaluated using a commercial…		genomic DNA; Article; cell heterogeneity; chromosomal instability; controlled study; copy number variation; cytopathology; high throughput sequencing; human; human tissue; lung cancer; malignant neoplasm; microsatellite instability; reproducibility; single nucleotide polymorphism; somatic mutation; tissue section; tumor volume; tumor-related gene					Bristol-Myers Squibb, BMS: OT123-368	Supported by Bristol-Myers Squibb grant OT123-368 (M.J.L.L.). Part of the TruSight Oncology 500 kits were made available free of charge by Illumina.				Borghaei, H., Paz-Ares, L., Horn, L., Spigel, D.R., Steins, M., Ready, N.E., Chow, L.Q., Brahmer, J.R., Nivolumab versus docetaxel in advanced nonsquamous non-small-cell lung cancer (2015) N Engl J Med, 373, pp. 1627-1639; Chung, H.C., Ros, W., Delord, J.P., Perets, R., Italiano, A., Shapira-Frommer, R., Manzuk, L., Leary, A., Efficacy and safety of pembrolizumab in previously treated advanced ce…	Ligtenberg, M.J.L.; Laboratory of Tumor Genetics, Departments of Pathology and Human Genetics, Radboud University Medical Center, P. O. Box 9101, Netherlands; email: marjolijn.ligtenberg@radboudumc.nl			Elsevier B.V.					15251578		JMDIF	32205293	English	J. Mol. Diagn.	Article	Final	Open Access	Scopus	2-s2.0-85085281758
Pestinger V., Smith M., Sillo T., Findlay J.M., Laes J.-F., Martin G., Middleton G., Taniere P., Beggs A.D.	57199344967;57212869148;57216635176;57216633265;6508075397;57216632184;7005254685;6603758254;24343181100;	Use of an Integrated Pan-Cancer Oncology Enrichment Next-Generation Sequencing Assay to Measure Tumour Mutational Burden and Detect Clinically Actionable Variants	2020	Molecular Diagnosis and Therapy	24	3		339	349			10.1007/s40291-020-00462-x	https://www.scopus.com/inward/record.uri?eid=2-s2.0-85084119440&doi=10.1007%2fs40291-020-00462-x&partnerID=40&md5=ccf9800bfe44272d60062769d72c9df0	Surgical Research Laboratory, Institute of Cancer and Genomic Sciences, University of Birmingham, Vincent Drive, Birmingham, B15 2TT, United Kingdom; Queen Elizabeth Hospital Birmingham, Birmingham, United Kingdom; Northern Devon Healthcare NHS Trust, Barnstaple, United Kingdom; OncoDNA, Gosselies, Belgium; PierianDx, St. Louis, MO, United States; Institute of Immunology and Immunotherapy, Univer…	Pestinger, V., Surgical Research Laboratory, Institute of Cancer and Genomic Sciences, University of Birmingham, Vincent Drive, Birmingham, B15 2TT, United Kingdom; Smith, M., Queen Elizabeth Hospital Birmingham, Birmingham, United Kingdom; Sillo, T., Surgical Research Laboratory, Institute of Cancer and Genomic Sciences, University of Birmingham, Vincent Drive, Birmingham, B15 2TT, United Kingdo…	Introduction: The identification of tumour mutational burden (TMB) as a biomarker of response to programmed cell death protein 1 (PD-1) immunotherapy has necessitated the development of genomic assays to measure this. We carried out comprehensive molecular profiling of cancers using the Illumina TruSight Oncology 500 (TSO500) panel and compared these to whole-genome sequencing (WGS). Methods: Can…							Cancer Research UK, CRUK: C31641/A23923	AB is funded by a Cancer Research UK Advanced Clinician Scientist Fellowship (C31641/A23923). Open access was funded through the Charities Open Access Fund (COAF).	AB has received travel and conference funding from Illumina Inc. J-FL is an employee of OncoDNA. GM is an employee of PierianDx. The rest of the authors, VP, MS, TS, JMF, GM and PT, declare no competing interests. Neither Illumina, PierianDx nor OncoKDM had editorial control over the manuscript.			Couzin-Frankel, J., Cancer immunotherapy (2013) Science, 342 (6165), pp. 1432-1433. , COI: 1:CAS:528:DC%2BC2cXotF2qsg%3D%3D; Wolchok, J.D., Kluger, H., Callahan, M.K., Postow, M.A., Rizvi, N.A., Lesokhin, A.M., Nivolumab plus ipilimumab in advanced melanoma (2013) N Engl J Med, 369 (2), pp. 122-133. , COI: 1:CAS:528:DC%2BC3sXht1ektbrF; Topalian, S.L., Hodi, F.S., Brahmer, J.R., Gettinger, S.N., S…	Beggs, A.D.; Surgical Research Laboratory, Institute of Cancer and Genomic Sciences, University of Birmingham, Vincent Drive, United Kingdom; email: a.beggs@bham.ac.uk			Adis					11771062			32306292	English	Mol. Diagn. Ther.	Article	Final	Open Access	Scopus	2-s2.0-85084119440
Linder H., Zhang Y.P.	57210897885;57103858700;	A pan-cancer integrative pathway analysis of multi-omics data	2020	Quantitative Biology	8	2		130	142			10.1007/s40484-019-0185-6	https://www.scopus.com/inward/record.uri?eid=2-s2.0-85082670629&doi=10.1007%2fs40484-019-0185-6&partnerID=40&md5=aeff67d2a5dc2f3a623a3e2eedbb3134	Department of Statistics, University of Connecticut, Storrs, CT 06269, United States	Linder, H., Department of Statistics, University of Connecticut, Storrs, CT 06269, United States; Zhang, Y., Department of Statistics, University of Connecticut, Storrs, CT 06269, United States	Background: Multi-view -omics datasets offer rich opportunities for integrative analysis across genomic, transcriptomic, and epigenetic data platforms. Statistical methods are needed to rigorously implement current research on functional biology, matching the complex dynamics of systems genomic datasets. Methods: We apply imputation for missing data and a structural, graph-theoretic pathway model…	cancer genomics; data visualization; imputation; multi-platform data integration; pathway analysis						University of Connecticut, UCONN	Yuping Zhang acknowledges Faculty Research Excellence Program Award from University of Connecticut.				Chandrashekar, D.S., Bashel, B., Akshaya, S., Balasubramanya, H., Creighton, C.J., Ponce-Rodriguez, I., Chakravarthi, B., Varambally, S., UALCAN: a portal for facilitating tumor subgroup gene expression and survival analyses (2017) Neoplasia, 19, pp. 649-658. , COI: 1:CAS:528:DC%2BC2sXovVKhurw%3D, PID: 28732212; Zhang, Y., Ouyang, Z., Zhao, H., A statistical framework for data integration through…	Zhang, Y.; Department of Statistics, University of ConnecticutUnited States; email: yuping.zhang@uconn.edu			Higher Education Press					20954689				English	Quantitative Biol.	Article	Final	Open Access	Scopus	2-s2.0-85082670629
Venkataramana L., Jacob S.G., Saraswathi S., Venkata Vara Prasad D.	57041310400;55279346900;57208347150;57190015482;	Identification of common and dissimilar biomarkers for different cancer types from gene expressions of RNA-sequencing data	2020	Gene Reports	19		100654					10.1016/j.genrep.2020.100654	https://www.scopus.com/inward/record.uri?eid=2-s2.0-85082203099&doi=10.1016%2fj.genrep.2020.100654&partnerID=40&md5=2a92c220e2b01bc50eec8b79d0052019	Sri Sivasubramaniya Nadar College of Engineering, Chennai, Tamil Nadu 603110, India; Niwza Institute of Technology, Computer Engineering, Nizwa, Oman	Venkataramana, L., Sri Sivasubramaniya Nadar College of Engineering, Chennai, Tamil Nadu 603110, India; Jacob, S.G., Niwza Institute of Technology, Computer Engineering, Nizwa, Oman; Saraswathi, S., Sri Sivasubramaniya Nadar College of Engineering, Chennai, Tamil Nadu 603110, India; Venkata Vara Prasad, D., Sri Sivasubramaniya Nadar College of Engineering, Chennai, Tamil Nadu 603110, India	Background: PAN-Cancer research aims at characterizing the common genetic alterations across cancer types to identify the set of similar and different biomarkers for many cancer types. Analyzing RNA-Sequencing data could assist in developing predictive models for cancer progression. As clinical data is prone to grow exponentially, applying computational methods on such data is very complex. Metho…	Decremental feature selection; Gene expression; PAN-Cancer analysis; Parallelized classification; RNA-sequencing data	RNA; tumor marker; Article; breast cancer; cancer growth; colon cancer; feature selection; female; gene expression; gene expression level; human; kidney cancer; lung cancer; machine learning; male; malignant neoplasm; priority journal; prostate adenocarcinoma; RNA sequencing		RNA, 63231-63-0			Department of Science and Technology, Government of Kerala: YSS/2015/000737/ES Science and Engineering Research Board, SERB Science and Engineering Research Board, SERB Department of Science and Technology, Government of Kerala Science and Engineering Research Board, SERB	This research work is part of project work funded by Science and Engineering Research Board (SERB), Department of Science and Technology (DST) funded project under Young Scientist Scheme – Early Start-up Research Grant- titled “Investigation on the effect of Gene and Protein Mutants in the onset of Neuro-Degenerative Brain Disorders (Alzheimer's and Parkinson's disease): A Computational Study” wi…	Shomona Gracia Jacob received research grant from SERB. The authors declare that they have no conflict of interest.	Shomona Gracia Jacob is a faculty in the Department of Engineering, Nizwa Institute of Technology at Nizwa, Oman. She acquired her Ph.D degree in 2014 at Anna University. During her Ph.D research she worked on an AICTE funded RPS project “Feature Relevance Analysis and Classification of clinical life data" for 2 years. She is a Recognized Supervisor to guide M.S./Ph.D scholars under Anna Universi…		(2019) Cancer Genome, , https://cancergenome.nih.gov/, Accessed 14 October, 2019; Cancer Genome Atlas Network, Comprehensive molecular portraits of human breast tumours (2012) Nature, 490 (7418), pp. 61-70; Cancer Genome Atlas Network, Comprehensive molecular characterization of human colon and rectal cancer (2012) Nature, 487 (7407), pp. 330-337; Cancer Genome Atlas Research Network, Integrated …	Venkataramana, L.; Sri Sivasubramaniya Nadar College of EngineeringIndia; email: lokeswaricts@gmail.com			Elsevier Inc					24520144				English	Gene Rep.	Article	Final		Scopus	2-s2.0-85082203099
Wang J.J., Li S.D., Lin S.D., Fu S.Y., Qiu L., Ding K., Liang K.Y., Du H.L.	57211091434;57216853416;57210977517;57208263588;57216855286;57216863507;57216868093;7201901404;	B-cell lymphoma 2 family genes show a molecular pattern of spatiotemporal heterogeneity in gynaecologic and breast cancer	2020	Cell Proliferation	53	6	e12826					10.1111/cpr.12826	https://www.scopus.com/inward/record.uri?eid=2-s2.0-85085039385&doi=10.1111%2fcpr.12826&partnerID=40&md5=e1ac3d7c44f8b041c8fad658bc954472	School of Biology and Biological Engineering, South China University of Technology, Guangzhou, China; Department of Obstetrics and Gynecology, Southwest Hospital, Army Medical University (Third Military Medical University), Chongqing, China	Wang, J., School of Biology and Biological Engineering, South China University of Technology, Guangzhou, China; Li, S., Department of Obstetrics and Gynecology, Southwest Hospital, Army Medical University (Third Military Medical University), Chongqing, China; Lin, S., School of Biology and Biological Engineering, South China University of Technology, Guangzhou, China; Fu, S., School of Biology an…	Objectives: BCL2 family proteins have been widely studied over the past decade due to their essential roles in apoptosis, oncogenesis and anti-cancer therapy. However, the similarities and differences in the spatial pattern of the BCL2 gene family within the context of chromatin have not been well characterized. We sought to fill this knowledge gap by assessing correlations between gene alteratio…	BCL2 family; chromatin accessibility; long-range gene regrlation; molecular characteristic; pan-cancer	BIM protein; peptides and proteins; phosphatidylinositol 4,5 bisphosphate 3 kinase; protein BAD; protein Bak; protein bcl 2; protein Bid; protein Bik; protein Bok; protein mcl 1; protein Noxa; protein p53; PUMA protein; unclassified drug; messenger RNA; protein bcl 2; apoptosis; Article; breast cancer; breast carcinoma; cancer growth; cancer prognosis; carcinosarcoma; chromatin; clinical outcome;…		phosphatidylinositol 4,5 bisphosphate 3 kinase, 103843-30-7; protein Bak, 166801-28-1; protein bcl 2, 219306-68-0; protein Bid, 260235-79-8; Chromatin; Proto-Oncogene Proteins c-bcl-2; RNA, Messenger			Guangzhou Municipal Science and Technology Project: 201704020176 2018YFC0910201 2019B020226001	This work was supported by the National Key R&D Program of China (2018YFC0910201), the Key R&D Program of Guangdong Province (2019B020226001), and the Science and Technology Planning Project of Guangzhou (201704020176).				Siegel, R.L., Miller, K.D., Jemal, A., Cancer statistics, 2019 (2019) CA Cancer J Clin, 69 (1), pp. 7-34; Siegel, R.L., Miller, K.D., Jemal, A., Cancer statistics, 2015 (2015) CA Cancer J Clin, 65 (1), pp. 5-29; Mullen, R.D., Behringer, R.R., Molecular genetics of mullerian duct formation, regression and differentiation (2014) Sex Dev, 8 (5), pp. 281-296; Berger, A.C., Korkut, A., Kanchi, R.S., A…	Du, H.; School of Biology and Biological Engineering, South China University of TechnologyChina; email: hldu@scut.edu.cn			Blackwell Publishing Ltd					9607722		CPROE	32419250	English	Cell Prolif.	Article	Final	Open Access	Scopus	2-s2.0-85085039385
Sorokin M., Kholodenko I., Kalinovsky D., Shamanskaya T., Doronin I., Konovalov D., Mironov A., Kuzmin D., Nikitin D., Deyev S., Buzdin A., Kholodenko R.	57188642180;6507275205;57204585034;23570961900;56053013900;9746739600;57217681269;57204887214;57200544585;6603799895;36811984500;14045190900;	RNA sequencing-based identification of ganglioside GD2-positive cancer phenotype	2020	Biomedicines	8	6	142					10.3390/BIOMEDICINES8060142	https://www.scopus.com/inward/record.uri?eid=2-s2.0-85087526207&doi=10.3390%2fBIOMEDICINES8060142&partnerID=40&md5=44abd0acdf1292241e9e9372e98d2d8d	Shemyakin-Ovchinnikov Institute of Bioorganic Chemistry, Russian Academy of Sciences, 16/10, Miklukho- Maklaya St., Moscow, 117997, Russian Federation; Sechenov First Moscow State Medical University, 8-2, Trubetskaya St., Moscow, 119992, Russian Federation; Omicsway Corp., 340 S Lemon Ave, 6040, Walnut, CA 91789, United States; Orekhovich Institute of Biomedical Chemistry, 10, Pogodinskaya St., M…	Sorokin, M., Shemyakin-Ovchinnikov Institute of Bioorganic Chemistry, Russian Academy of Sciences, 16/10, Miklukho- Maklaya St., Moscow, 117997, Russian Federation, Sechenov First Moscow State Medical University, 8-2, Trubetskaya St., Moscow, 119992, Russian Federation, Omicsway Corp., 340 S Lemon Ave, 6040, Walnut, CA 91789, United States; Kholodenko, I., Orekhovich Institute of Biomedical Chemi…	The tumor-associated ganglioside GD2 represents an attractive target for cancer immunotherapy. GD2-positive tumors are more responsive to such targeted therapy, and new methods are needed for the screening of GD2 molecular tumor phenotypes. In this work, we built a gene expression-based binary classifier predicting the GD2-positive tumor phenotypes. To this end, we compared RNA sequencing data fr…	Ganglioside biosynthesis; Ganglioside GD2; GD2-positive tumors; Glioma; Immunotherapy; Molecular diagnostics; Neuroblastoma; NGS; RNA sequencing; Targeted therapy						Russian Foundation for Basic Research, RFBR: 18-29-01029, 19-04-00758	Funding: The study was supported by the Russian Foundation for Basic Research (grants No. 18-29-01029 and 19-04-00758).				Cheresh, D.A., Pierschbacher, M.D., Herzig, M.A., Mujoo, K., Disialogangliosides GD2 and GD3 are involved in the attachment of human melanoma and neuroblastoma cells to extracellular matrix proteins (1986) J. Cell Biol., 102, pp. 688-696; Doronin, I.I., Vishnyakova, P.A., Kholodenko, I.V., Ponomarev, E.D., Ryazantsev, D.Y., Molotkovskaya, I.M., Kholodenko, R.V., Ganglioside GD2 in reception and t…	Kholodenko, R.; Shemyakin-Ovchinnikov Institute of Bioorganic Chemistry, Russian Academy of Sciences, 16/10, Miklukho- Maklaya St., Russian Federation; email: khol@mail.ru			MDPI AG					22279059				English	Biomedicines	Article	Final	Open Access	Scopus	2-s2.0-85087526207
Gholamzadeh Khoei S., Manoochehri H., Saidijam M.	56688539500;57192253585;6504827434;	Systemic biological study for identification of miR-299-5p target genes in cancer	2020	Meta Gene	24		100655				1	10.1016/j.mgene.2020.100655	https://www.scopus.com/inward/record.uri?eid=2-s2.0-85078204247&doi=10.1016%2fj.mgene.2020.100655&partnerID=40&md5=36efdd9d36ba1cb060c0347aef97cd2f	Department of Medical Biotechnology, School of Advanced Medical Sciences and Technologies, Hamadan University of Medical Sciences, Hamadan, Iran; Research Center for Molecular Medicine, Hamadan University of Medical Sciences, Hamadan, Iran	Gholamzadeh Khoei, S., Department of Medical Biotechnology, School of Advanced Medical Sciences and Technologies, Hamadan University of Medical Sciences, Hamadan, Iran, Research Center for Molecular Medicine, Hamadan University of Medical Sciences, Hamadan, Iran; Manoochehri, H., Department of Medical Biotechnology, School of Advanced Medical Sciences and Technologies, Hamadan University of Medic…	Background and aim: MicroRNAs have an essential role in cancer development and progression. They have high potential for using as diagnostic biomarkers and also for therapeutic purposes. MiR-299-5p is frequently dysregulated in variety of cancers. However, there is no precise information about its mechanism of action. So, in this study the key target genes of miR-299-5p were identified through a …	Gene enrichment; MicroRNA; Neoplasm; Protein-protein interaction network	glycan; microRNA; microRNA 299 5p; protein p53; unclassified drug; Article; bioinformatics; biology; biosynthesis; BIRC3 gene; carcinogenesis; CCND2 gene; CDKN1A gene; CYCS gene; focal adhesion; gene; gene expression; gene ontology; gene therapy; HIF1A gene; human; human tissue; malignant neoplasm; microarray analysis; overall survival; PAK2 gene; PPP1R12A gene; PPP2CB gene; priority journal; pro…					Hamadan University of Medical Sciences	The authors gratefully acknowledge the vice chancellor for research of Hamadan University of Medical Sciences, Iran, for spiritual support., Saeideh Gholamzadeh Khoei: Data curation, Data analysis, Methodology, Manuscript writing. Hamed Manoochehri: Manuscript writing, review & editing, Software, Validation. Massoud Saidijam: Data review, Project administration, Conceptualization.				Abba, M., Mudduluru, G., Allgayer, H., MicroRNAs in cancer: small molecules, big chances (2012) Anti-Cancer Agents Med. Chem., 12 (7), pp. 733-743; Bader, G.D., Hogue, C.W., An automated method for finding molecular complexes in large protein interaction networks (2003) BMC Bioinformatics, 4 (1), p. 2; Banwait, J.K., Bastola, D.R., Contribution of bioinformatics prediction in microRNA-based cance…	Saidijam, M.; Department of molecular medicine and genetics, School of medicine, Hamadan university of medical sciences, Pajouhesh square, Iran; email: sjam110@yahoo.com			Elsevier B.V.					22145400				English	Meta Gene	Article	Final		Scopus	2-s2.0-85078204247
Choi B., Lee J.S., Kim S.J., Hong D., Park J.B., Lee K.-Y.	35093696700;57196137478;57214084635;36672966600;13605451500;25931088100;	Anti-tumor effects of anti-PD-1 antibody, pembrolizumab, in humanized NSG PDX mice xenografted with dedifferentiated liposarcoma	2020	Cancer Letters	478			56	69			10.1016/j.canlet.2020.02.042	https://www.scopus.com/inward/record.uri?eid=2-s2.0-85081668728&doi=10.1016%2fj.canlet.2020.02.042&partnerID=40&md5=6f0e2ea3082a6124322b4ede581412d4	Department of Medicine, Sungkyunkwan University School of Medicine, Suwon, South Korea; GenNBio, Inc., Seoul, South Korea; Department of Molecular Cell Biology, Samsung Biomedical Research Institute, Single Cell Network Research Center, Sungkyunkwan University School of Medicine, Suwon, South Korea; Department of Surgery, Samsung Medical Center, Sungkyunkwan University School of Medicine, Seoul, …	Choi, B., Department of Medicine, Sungkyunkwan University School of Medicine, Suwon, South Korea, GenNBio, Inc., Seoul, South Korea; Lee, J.S., Department of Molecular Cell Biology, Samsung Biomedical Research Institute, Single Cell Network Research Center, Sungkyunkwan University School of Medicine, Suwon, South Korea; Kim, S.J., Department of Medicine, Sungkyunkwan University School of Medicine…	The efficacy of an immune checkpoint blockade has been demonstrated against various types of cancer, but its suitability has not been fully proven for therapies specifically targeting sarcoma. We conducted a pan-cancer tumor data analysis to identify key immune-related variables strongly associated with sarcoma prognosis, and we explored whether these expected factors are functionally correlated …	Anti-PD-1 antibody; Dedifferentiated liposarcoma; Humanized mouse model; Immunotherapy; Patient-derived xenograft	gamma interferon; Ki 67 antigen; natural cytotoxicity triggering receptor 1; pembrolizumab; programmed death 1 receptor; adult; animal experiment; animal model; antineoplastic activity; Article; cancer chemotherapy; cancer inhibition; cancer prognosis; CD8+ T lymphocyte; controlled study; dedifferentiated liposarcoma; disease association; female; human; human cell; human tissue; immunocompetent c…		gamma interferon, 82115-62-6; pembrolizumab, 1374853-91-4		BioXCell, United States	Ministry of Science, ICT and Future Planning, MSIP: 2016R1A5A2945889 National Research Foundation of Korea, NRF: NRF-2018R1D1A1B07042470, NRF-2018M3A9H2021665	This work was supported by a grant of the National Research Foundation of Korea (NRF) , funded by the Korean Government ( NRF-2018R1D1A1B07042470 and NRF-2018M3A9H2021665 ) and the Korean Government(MSIP) ( 2016R1A5A2945889 ).				Cancer Genome Atlas Research Network, Electronic address: elizabeth.demicco@sinaihealthsystem.ca; cancer Genome Atlas research network. Comprehensive and integrated genomic characterization of adult soft tissue sarcomas (2017) Cell, 171, pp. 950-965; Hattori, E., Oyama, R., Kondo, T., Systematic Review of the current status of human sarcoma cell lines (2019) Cells, 8, p. E157. , pii; Morrison, B.…	Park, J.B.; Department of Surgery, Samsung Medical Center, Sungkyunkwan University School of Medicine, 81 Irwon-ro, Gangnam-gu, South Korea; email: jbparkmd@gmail.com			Elsevier Ireland Ltd					3043835		CALED	32145342	English	Cancer Lett.	Article	Final		Scopus	2-s2.0-85081668728
Liao X., Bu Y., Xu Z.H., Jia F.G., Chang F., Liang J.R, Jia Q.G, Lv Y.	57202464318;55551764100;56379195300;57209599583;57209602648;57211827782;55552417300;24385323100;	WISP1 Predicts Clinical Prognosis and Is Associated With Tumor Purity, Immunocyte Infiltration, and Macrophage M2 Polarization in Pan-Cancer	2020	Frontiers in Genetics	11		502					10.3389/fgene.2020.00502	https://www.scopus.com/inward/record.uri?eid=2-s2.0-85086231679&doi=10.3389%2ffgene.2020.00502&partnerID=40&md5=a49c292b08e7278eb7f757d078170d4c	Department of Nutrition, First Affiliated Hospital of Xi’an Jiaotong University, Xi’an, China; Department of Hepatobiliary Surgery, General Hospital, Ningxia Medical University, Yinchuan, China; Department of Burns and Plastic Surgery, Shaanxi Provincial People’s Hospital, Xi’an, China; Metabolite Research Center, Shaanxi Institute of Microbiology, Xi’an, China; State Key Laboratory of Cancer Bio…	Liao, X., Department of Nutrition, First Affiliated Hospital of Xi’an Jiaotong University, Xi’an, China; Bu, Y., Department of Hepatobiliary Surgery, General Hospital, Ningxia Medical University, Yinchuan, China; Xu, Z., Department of Burns and Plastic Surgery, Shaanxi Provincial People’s Hospital, Xi’an, China; Jia, F., Metabolite Research Center, Shaanxi Institute of Microbiology, Xi’an, China;…	Cancer is becoming the leading cause of death and a major public health problem. Although many advanced treatment strategies are currently in use, the general prognosis of cancer patients remains dismal due to the high frequency of recurrence, metastasis. The identification of effective biomarkers is important for predicting survival of cancer patients and improving treatment efficacy. In this st…	macrophage; pan-cancer; prognosis; tumor purity; WISP1	collagen; collagen type 5a1; collagen type 6a3; collagen type 8a1; tumor protein; unclassified drug; wnt1 inducible signaling pathway protein 1; Article; breast carcinoma; cancer prognosis; CD4+ T lymphocyte; CD8+ T lymphocyte; colon adenocarcinoma; esophagus carcinoma; extracellular matrix; gene expression; gene expression profiling; head and neck cancer; human; lung adenocarcinoma; lymphocyte; …		collagen, 9007-34-5			China Postdoctoral Science Foundation: 2015M570330 NZ15130 National Natural Science Foundation of China, NSFC: 81502694 Fundamental Research Funds for the Central Universities: 1191329835	This research project was mainly supported by the National Natural Science Foundation of China (81502694). This research project was also partly supported by the Fundamental Research Funds for the Central Universities (1191329835), Postdoctoral Science Foundation of China (2015M570330), and Key Projects of Ningxia Natural Science Foundation (NZ15130).				Bray, F., Ferlay, J., Soerjomataram, I., Siegel, R.L., Torre, L.A., Jemal, A., Global cancer statistics 2018: GLOBOCAN estimates of incidence and mortality worldwide for 36 cancers in 185 countries (2018) CA Cancer J. Clin, 68, pp. 394-424. , 30207593; Chen, W., Zheng, R., Baade, P.D., Zhang, S., Zeng, H., Bray, F., Cancer statistics in China, 2015 (2016) CA Cancer J. Clin, 66, pp. 115-132. , 268…	Jia, Q.; Department of Hepatobiliary Surgery, First Affiliated Hospital of Xi’an Jiaotong University, Department of Hepatobiliary Surgery, First Affiliated Hospital of Xi’an Jiaotong UniversityChina; email: qajia66@163.com			Frontiers Media S.A.					16648021				English	Front. Genet.	Article	Final	Open Access	Scopus	2-s2.0-85086231679
Yin Z.J., Wang Q.M., Yan X.M., Zhang L., Tang K.L., Cao Z.W., Qiu T.Y.	57195039541;57203409196;57059642700;57218523192;25652284300;56152333400;55980984700;	Reveal the Regulation Patterns of Prognosis-Related miRNAs and lncRNAs Across Solid Tumors in the Cancer Genome Atlas	2020	Frontiers in Cell and Developmental Biology	8		368					10.3389/fcell.2020.00368	https://www.scopus.com/inward/record.uri?eid=2-s2.0-85086146653&doi=10.3389%2ffcell.2020.00368&partnerID=40&md5=a8a062c7c45a43c81152631c84c3e7b6	Department of Gastroenterology, Shanghai Tenth People’s Hospital, School of Life Sciences and Technology, Tongji University, Shanghai, China; Shanghai Public Health Clinical Center, Fudan University, Shanghai, China	Yin, Z., Department of Gastroenterology, Shanghai Tenth People’s Hospital, School of Life Sciences and Technology, Tongji University, Shanghai, China; Wang, Q., Department of Gastroenterology, Shanghai Tenth People’s Hospital, School of Life Sciences and Technology, Tongji University, Shanghai, China; Yan, X., Department of Gastroenterology, Shanghai Tenth People’s Hospital, School of Life Scienc…	Background: The dysregulation of non-coding RNAs (ncRNAs) such as miRNAs and lncRNAs are associated with the pathogenesis and progression in multiple cancers including solid tumors. Comprehensive investigations of prognosis-related ncRNA markers could promote the development of therapeutic strategies for solid tumors, but rarely reported. Methods: By taking advantage of The Cancer Genome Atlas (T…	lncRNAs; miRNAs; pan-cancer prognosis analysis; regulation pattern; solid tumor	biological marker; casein kinase 2 alpha 1; casein kinase II; epidermal growth factor receptor; long untranslated RNA; microRNA; platelet derived growth factor alpha receptor; protein bcl 2; unclassified drug; untranslated RNA; vasculotropin A; Article; bladder cancer; breast cancer; cancer patient; cancer prognosis; cancer survival; clear cell carcinoma; colon cancer; drug targeting; endometrioi…		epidermal growth factor receptor, 79079-06-4; protein bcl 2, 219306-68-0; vasculotropin A, 489395-96-2			2017YFC1700200, 2017YFC0908405 19YF1441100 National Natural Science Foundation of China, NSFC: 31900483 Fundamental Research Funds for the Central Universities: 1350219165	This work was supported in part by grants from the funding information was revised as the National Key R&D Program (2017YFC1700200, 2017YFC0908405), the National Natural Science Foundation of China (31900483), the Fundamental Research Funds for the Central Universities (1350219165), and the Shanghai Sailing Program (19YF1441100).				Abdelgalil, A.A., Alkahtani, H.M., Al-Jenoobi, F.I., (2019) Profiles of Drug Substances, Excipients, And Related Methodology, , Berlin, Springer; Ajili, F., Manai, M., Darouiche, A., Chebil, M., Boubaker, S., Tumor multiplicity is an independent prognostic factor of non-muscle-invasive bladder cancer treated with Bacillus Calmette-Guerin immunotherapy (2012) Ultrastruct. Pathol, 36, pp. 320-324; …	Cao, Z.; Department of Gastroenterology, Shanghai Tenth People’s Hospital, School of Life Sciences and Technology, Tongji University, Shanghai Public Health Clinical Center, Fudan UniversityChina; email: zwcao@tongji.edu.cn			Frontiers Media S.A.					2296634X				English	Front. Cell Dev. Biol.	Article	Final	Open Access	Scopus	2-s2.0-85086146653
Li F., Wu T., Xu Y.J., Dong Q., Xiao J., Xu Y.Q., Li Q., Zhang C.L., Gao J.X., Liu L.Q, Hu X.X., Huang J., Li X., Zhang Y.P.	57203790754;57191829784;55375713500;57193456951;57216840257;40361724100;57216840872;55215226100;57216840590;57216840526;57216839638;55508785000;35237863400;54379337800;	A comprehensive overview of oncogenic pathways in human cancer	2020	Briefings in Bioinformatics	21	3		957	969		2	10.1093/bib/bbz046	https://www.scopus.com/inward/record.uri?eid=2-s2.0-85070453627&doi=10.1093%2fbib%2fbbz046&partnerID=40&md5=a233807f09010ea0a39eb810bee0d580	College of Bioinformatics Science and Technology, Harbin Medical University, Harbin, 150081, China; Center for Informational Biology, University of Electronic Science and Technology, China	Li, F., College of Bioinformatics Science and Technology, Harbin Medical University, Harbin, 150081, China; Wu, T., College of Bioinformatics Science and Technology, Harbin Medical University, Harbin, 150081, China; Xu, Y., College of Bioinformatics Science and Technology, Harbin Medical University, Harbin, 150081, China; Dong, Q., College of Bioinformatics Science and Technology, Harbin Medical …	Alterations of biological pathways can lead to oncogenesis. An overview of these oncogenic pathways would be highly valuable for researchers to reveal the pathogenic mechanism and develop novel therapeutic approaches for cancers. Here, we reviewed approximately 8500 literatures and documented experimentally validated cancer-pathway associations as benchmarking data set. This data resource include…	integrative resource; multi-omics; oncogenic pathways; pan-cancer; regulator; survival relevance						National Natural Science Foundation of China, NSFC: 31801107, 61603116, 61873075, 31701145	National Program on Key Basic Research Project (973 Program, 2014CB910504); the National Natural Science Foundation of China (61873075, 61603116, 31801107 and 31701145).				Rosner, M, Pham, HTT, Moriggl, R, Hengstschläger, M., Human stem cells alter the invasive properties of somatic cells via paracrine activation of mTORC1 (2017) Nat Commun, 8, p. 595; Hanahan, D, Weinberg, RA., Hallmarks of cancer: the next generation (2011) Cell, 144, pp. 646-674; Feitelson, MA, Arzumanyan, A, Kulathinal, RJ, Sustained proliferation in cancer: mechanisms and novel therapeutic tar…	Zhang, Y.; College of Bioinformatics Science and Technology, Harbin Medical UniversityChina; email: zyp19871208@126.com			Oxford University Press					14675463			31155677	English	Brief. Bioinform.	Review	Final		Scopus	2-s2.0-85070453627
Kunz M., Jeromin J., Fuchs M., Christoph J., Veronesi G., Flentje M., Nietzer S., Dandekar G., Dandekar T.	55641435700;57214248330;57211751177;55540996200;15519681600;7005107313;36953196900;6603304363;7006832936;	In silico signaling modeling to understand cancer pathways and treatment responses	2020	Briefings in Bioinformatics	21	3		1115	1117		1	10.1093/bib/bbz033	https://www.scopus.com/inward/record.uri?eid=2-s2.0-85084921664&doi=10.1093%2fbib%2fbbz033&partnerID=40&md5=f78da419a01f384da867f168577db172	Medical Informatics, Friedrich-Alexander, University of Erlangen-Nürnberg, Erlangen, Germany; Functional Genomics and Systems Biology Group, Department of Bioinformatics, University of Würzburg, Würzburg, 97074, Germany; Humanitas Research Hospital, Rozzano, Milan, Italy; Department of Radiation Oncology, University Hospital of Würzburg, Würzburg, Germany; Tissue Engineering and Regenerative Medi…	Kunz, M., Medical Informatics, Friedrich-Alexander, University of Erlangen-Nürnberg, Erlangen, Germany, Medical Informatics, Friedrich-Alexander University of Erlangen-Nürnberg, Erlangen, Germany; Jeromin, J., Functional Genomics and Systems Biology Group, Department of Bioinformatics, University of Würzburg, Würzburg, 97074, Germany; Fuchs, M., Functional Genomics and Systems Biology Group, Depa…	Precision medicine has changed thinking in cancer therapy, highlighting a better understanding of the individual clinical interventions. But what role do the drivers and pathways identified from pan-cancer genome analysis play in the tumor? In this letter, we will highlight the importance of in silico modeling in precision medicine. In the current era of big data, tumor engines and pathways deriv…	cancer pathways; in silico modeling; precision medicine	adult; big data; cancer model; cancer therapy; computer model; genome analysis; human; personalized medicine; review; signal transduction; thinking; treatment response; article; driver					Bundesministerium fÃ¼r Bildung und Forschung, BMBF: FKZ 031L0129A, FKZ 031L0129B, 01KT1801	Federal Ministry of Education and Research (grant FKZ 031L0129A to GD, FKZ 031L0129B to MK and TD) and Era-Net (grant 01KT1801 to MK and TD).				Bailey, MH, Tokheim, C, Porta-Pardo, E, Comprehensive characterization of cancer driver genes and mutations (2018) Cell, 173, pp. 371-385. , e318; Sanchez-Vega, F, Mina, M, Armenia, J, Oncogenic signaling pathways in the cancer genome atlas (2018) Cell, 173, pp. 321-337. , e310; Sos, ML, Michel, K, Zander, T, Predicting drug susceptibility of non-small cell lung cancers based on genetic lesions (…	Dandekar, T.; Functional Genomics and Systems Biology Group, Department of Bioinformatics, University of WürzburgGermany; email: dandekar@biozentrum.uni-wuerzburg.de			Oxford University Press					14675463			31117120	English	Brief. Bioinform.	Review	Final		Scopus	2-s2.0-85084921664
Bronkhorst A.J., Ungerer V., Holdenrieder S.	56830331800;57195239613;6603499425;	Early detection of cancer using circulating tumor DNA: biological, physiological and analytical considerations	2020	Critical Reviews in Clinical Laboratory Sciences	57	4		253	269		3	10.1080/10408363.2019.1700902	https://www.scopus.com/inward/record.uri?eid=2-s2.0-85077083035&doi=10.1080%2f10408363.2019.1700902&partnerID=40&md5=9abbd9a5e5cde478df77ec415fc37222	Institute for Laboratory Medicine, German Heart Centre, Technical University Munich, Munich, Germany	Bronkhorst, A.J., Institute for Laboratory Medicine, German Heart Centre, Technical University Munich, Munich, Germany; Ungerer, V., Institute for Laboratory Medicine, German Heart Centre, Technical University Munich, Munich, Germany; Holdenrieder, S., Institute for Laboratory Medicine, German Heart Centre, Technical University Munich, Munich, Germany	Early diagnosis of cancer improves the efficacy of curative therapies. However, due to the difficulties involved in distinguishing between small early-stage tumors and normal biological variation, early detection of cancer is an extremely challenging task and there are currently no clinically validated biomarkers for a pan-cancer screening test. It is thus of particular significance that increasi…	cancer screening; Cell-free DNA (cfDNA); circulating tumor DNA (ctDNA); liquid biopsy	biological factor; circulating tumor DNA; body fluid; cancer screening; clearance; early cancer diagnosis; human; malignant neoplasm; priority journal; Review; sensitivity and specificity					Alexander von Humboldt-Stiftung	AJB is supported by the Georg Forster Research Fellowship Program of the Alexander von Humboldt Foundation. The financial assistance of the Alexander von Humboldt Foundation is hereby acknowledged.				Stewart, B., Wild, C.P., (2014), https://www.esmo.org/Oncology-News/World-Cancer-Report-2014, World Cancer Report 2014.,. Available from; Torre, L.A., Bray, F., Siegel, R.L., Global cancer statistics, 2012 (2015) CA Cancer J Clin, 65 (2), pp. 87-108; (2017), http://www1.inca.gov.br/rbc/n_63/v01/pdf/08-review-guide-to-cancer-early-diagnosis.pdf, Guide To Cancer Early Diagis.,. Available from; Cho,…	Holdenrieder, S.; Institute for Laboratory Medicine, German Heart Centre, Technical University Munich, Lazarettstraße. 36, Germany; email: holdenrieder@dhm.mhn.de			Taylor and Francis Ltd					10408363		CRCLB	31865831	English	Crit. Rev. Clin. Lab. Sci.	Review	Final		Scopus	2-s2.0-85077083035
Liu Z.Q., Zhang J., Sun Y.W., Perea-Chamblee T.E., Manley J.L., Rabadan R.	57189991281;56811755000;57216751833;57216739263;56759487400;15071174300;	Pan-cancer analysis identifies mutations in SUGP1 that recapitulate mutant SF3B1 splicing dysregulation	2020	Proceedings of the National Academy of Sciences of the United States of America	117	19		10305	10312		1	10.1073/pnas.1922622117	https://www.scopus.com/inward/record.uri?eid=2-s2.0-85084445928&doi=10.1073%2fpnas.1922622117&partnerID=40&md5=dfe1512b0acc76b5d77d22aa6899ab39	Program for Mathematical Genomics, Columbia University, New York, NY 10032, United States; Department of Systems Biology, Columbia University, New York, NY 10032, United States; Department of Biomedical Informatics, Columbia University, New York, NY 10032, United States; Department of Biological Sciences, Columbia University, New York, NY 10027, United States	Liu, Z., Program for Mathematical Genomics, Columbia University, New York, NY 10032, United States, Department of Systems Biology, Columbia University, New York, NY 10032, United States, Department of Biomedical Informatics, Columbia University, New York, NY 10032, United States; Zhang, J., Department of Biological Sciences, Columbia University, New York, NY 10027, United States; Sun, Y., Program…	The gene encoding the core spliceosomal protein SF3B1 is the most frequently mutated gene encoding a splicing factor in a variety of hematologic malignancies and solid tumors. SF3B1 mutations induce use of cryptic 3′ splice sites (3′ss), and these splicing errors contribute to tumorigenesis. However, it is unclear how widespread this type of cryptic 3′ss usage is in cancers and what is the full s…	G patch; SF3B1; Spliceosome; SUGP1	Article; biochemistry; controlled study; DNA modification; gene; gene expression; gene identification; gene interaction; gene mutation; genetic association; genetic variability; malignant neoplasm; molecular dynamics; mutant; mutational analysis; priority journal; RNA splicing; SF3B1 gene; SUGP1 gene; biology; dna mutational analysis; gene expression profiling; gene expression regulation; genetic…		Phosphoproteins; RNA Splice Sites; RNA Splicing Factors; SF3B1 protein, human; SUGP1 protein, human			Edward P. Evans Foundation: P01CA087497 National Institutes of Health, NIH: R35 GM118136, U54 CA193313	ACKNOWLEDGMENTS. This work has been funded by NIH Grants U54 CA193313 (to R.R.) and R35 GM118136 (to J.L.M.) and the Edward P. Evans Foundation (J.L.M.). Z.L. is supported by NIH Grant P01CA087497.				Seiler, M., Somatic mutational landscape of splicing factor genes and their functional consequences across 33 cancer types (2018) Cell Rep, 23, pp. 282e4-296e4; Papaemmanuil, E., Somatic SF3B1 mutation in myelodysplasia with ring sideroblasts (2011) N. Engl. J. Med., 365, pp. 1384-1395; Yoshida, K., Frequent pathway mutations of splicing machinery in myelodysplasia (2011) Nature, 478, pp. 64-69; …	Manley, J.L.; Department of Biological Sciences, Columbia UniversityUnited States; email: jlm2@columbia.edu			National Academy of Sciences					278424		PNASA	32332164	English	Proc. Natl. Acad. Sci. U. S. A.	Article	Final		Scopus	2-s2.0-85084445928
Ngan H.-L., Liu Y.C., Fong A.Y., Poon P.H.Y., Yeung C.K., Chan S.S.M., Lau A., Piao W., Li H., Tse J.S.W., Lo K.-W., Chan S.M., Su Y.-X., Chan J.Y.K., Lau C.W., Mills G.B., Grandis J.R., Lui V.W.Y.	57203052619;57216593442;57216735047;57193055865;57216584390;57216735164;57211965509;57194657893;57215369625;57216731516;57217532929;57216735171;14828437500;57200278898;57216580975;35379638300;56787401600;7004231347;	MAPK pathway mutations in head and neck cancer affect immune microenvironments and ErbB3 signaling	2020	Life Science Alliance	3	4	LSA.201900545					10.26508/LSA.201900545	https://www.scopus.com/inward/record.uri?eid=2-s2.0-85084398471&doi=10.26508%2fLSA.201900545&partnerID=40&md5=8f2a3876ca87592e8128b6f251e8ed1d	School of Biomedical Sciences, Faculty of Medicine, Chinese University of Hong Kong, Hong Kong; Department of Biochemistry, Case Western Reserve University, Cleveland, OH, United States; Faculty of Medicine, Imperial College London, London, United Kingdom; Department of Anatomical and Cellular Pathology, Faculty of Medicine, Chinese University of Hong Kong, Hong Kong; Department of Oral and Maxil…	Ngan, H.-L., School of Biomedical Sciences, Faculty of Medicine, Chinese University of Hong Kong, Hong Kong; Liu, Y., School of Biomedical Sciences, Faculty of Medicine, Chinese University of Hong Kong, Hong Kong; Fong, A.Y., Department of Biochemistry, Case Western Reserve University, Cleveland, OH, United States; Poon, P.H.Y., School of Biomedical Sciences, Faculty of Medicine, Chinese Universi…	MAPK pathway mutations affect one-fifth of head and neck squamous cell carcinoma (HNSCC). Unexpectedly, MAPK pathway aberrations are associated with remarkably long patient survival, even among patients with TP53 mutations (median ~14 yr). We explored underlying outcome-favoring mechanisms with omics followed by preclinical models. Strikingly, multiple hotspot and non-hotspot MAPK mutations (A/BR…							Innovation and Technology Fund, ITF 17121616, 4017-18, 14168517 UIM/329 Hong Kong Cancer Fund, HKFC: 14109716, PiH/052/18, 17120718, 14108818, PiH/234/18 Food and Health Bureau, FHB R01DE023685, R01DE028289, U54CA209891, R35CA231998 Health and Medical Research Fund, HMRF: 15160691	This research is funded by the General Research Fund (#17114814 to VWY Lui, Research Grant Council, Hong Kong) and VWY Lui also receives funding from General Research Fund, Research Grant Council, Hong Kong government, Hong Kong SAR (#17121616, #14168517), Research Impact Fund (#R4017-18), the Health and Medical Research Fund (HMRF#15160691, the Health and Medical Research Fund, the Food and Heal…	VWY Lui received a University-Industry Collaboration Program (UIM/329; from the Innovation and Technology Fund, Hong Kong government, and Lee’s Pharmaceutical [Hong Kong Limited] in 2018–2020) and served as a scientific consultant for Novartis Pharmaceutical (Hong Kong) Limited (Oct 2015–Oct 2016). JYK Chan served as a consultant for Intuitive Surgical Inc. (Sunnyvale, CA) and advisor for Aptorum…			Ayers, M, Lunceford, J, Nebozhyn, M, Murphy, E, Loboda, A, Kaufman, DR, Albright, A, Shankaran, V, IFN-gamma-related mRNA profile predicts clinical response to PD-1 blockade (2017) J Clin Invest, 127, pp. 2930-2940; Bolen, CR, Mccord, R, Huet, S, Frampton, GM, Bourgon, R, Jardin, F, Dartigues, P, Xerri, L, Mutation load and an effector T-cell gene signature may distinguish immunologically distinc…	Lui, V.W.Y.; School of Biomedical Sciences, Faculty of Medicine, Chinese University of Hong KongHong Kong; email: vlui002@cuhk.edu.hk			Rockefeller University Press					25751077			32381551	English	Life Sci. Alliance	Article	Final	Open Access	Scopus	2-s2.0-85084398471
Michels B.E., Mosa M.H., Streibl B.I., Zhan T., Menche C., Abou-El-Ardat K., Darvishi T., Członka E., Wagner S., Winter J., Medyouf H., Boutros M., Farin H.F.	57204076780;57132724500;57215217295;56715240000;57204068464;24774982700;57194598231;57201406802;55420377500;57155780400;14058581500;7003540355;21233700200;	Pooled In Vitro and In Vivo CRISPR-Cas9 Screening Identifies Tumor Suppressors in Human Colon Organoids	2020	Cell Stem Cell	26	5		782	7920000000		4	10.1016/j.stem.2020.04.003	https://www.scopus.com/inward/record.uri?eid=2-s2.0-85084136863&doi=10.1016%2fj.stem.2020.04.003&partnerID=40&md5=49298a1093796d5c5f18d1d7ba861b94	German Cancer Consortium (DKTK), Heidelberg, 69120, Germany; Georg-Speyer-Haus, Institute for Tumor Biology and Experimental Therapy, Frankfurt am Main, 60596, Germany; German Cancer Research Center (DKFZ), Heidelberg, 69120, Germany; Frankfurt Cancer Institute, Goethe University, Frankfurt am Main, 60596, Germany; Faculty of Biological Sciences, Goethe University, Frankfurt am Main, 60438, Germa…	Michels, B.E., German Cancer Consortium (DKTK), Heidelberg, 69120, Germany, Georg-Speyer-Haus, Institute for Tumor Biology and Experimental Therapy, Frankfurt am Main, 60596, Germany, German Cancer Research Center (DKFZ), Heidelberg, 69120, Germany, Frankfurt Cancer Institute, Goethe University, Frankfurt am Main, 60596, Germany, Faculty of Biological Sciences, Goethe University, Frankfurt am Mai…	Colorectal cancer (CRC) is characterized by prominent genetic and phenotypic heterogeneity between patients. To facilitate high-throughput genetic testing and functional identification of tumor drivers, we developed a platform for pooled CRISPR-Cas9 screening in human colon organoids. Using transforming growth factor β (TGF-β) resistance as a paradigm to establish sensitivity and scalability in v…	clonal drift; colorectal cancer; human colonic stem cells; lentiviral barcoding; non-homologous end joining; patient-derived organoids; pooled-barcoded CRISPR-Cas9 screening; tumor microenvironment; tumor suppressor genes; unique molecular identifiers	guide RNA; transforming growth factor beta; Article; colonoid; controlled study; CRISPR-CAS9 system; gene library; gene mutation; genetic screening; human; human cell; in vitro study; in vivo study; priority journal; tumor microenvironment; tumor suppressor gene; tumor xenograft					FundaciÃ³n Cardioinfantil - Instituto de CardiologÃ­a, FCI Deutsche Forschungsgemeinschaft, DFG Deutsche Krebshilfe: 70112869 Deutschen Konsortium fÃ¼r Translationale Krebsforschung, DKTK Friends of JosÃ© Carreras International Leukemia Foundation Deutschen Konsortium fÃ¼r Translationale Krebsforschung, DKTK: SPP 2084 Hessisches Ministerium fÃ¼r Wissenschaft und Kunst: III L 5-519/03/03.001-(0015…	We thank Dietmar Rieder and Melanie Bewerunge-Hudler for the excellent help with the aCGH analysis, Hans Clevers for Wnt3a and Noggin and Calvin Kuo for R-spondin-producing cell lines, Stefan Stein for assistance with cell sorting, Bon-Kyoung Koo for scientific comments, and the Farin lab for discussion and support. The UCT biobank is acknowledged for support with collection of patient tissues. H…				Allen, F., Crepaldi, L., Alsinet, C., Strong, A.J., Kleshchevnikov, V., De Angeli, P., Páleníková, P., Kosicki, M., Predicting the mutations generated by repair of Cas9-induced double-strand breaks (2018) Nat. Biotechnol., , Published online November 27, 2018; Berger, A.H., Knudson, A.G., Pandolfi, P.P., A continuum model for tumour suppression (2011) Nature, 476, pp. 163-169; Chen, S., Sanjana, …	Farin, H.F.; German Cancer Consortium (DKTK)Germany; email: farin@gsh.uni-frankfurt.de			Cell Press					19345909			32348727	English	Cell Stem Cell	Article	Final		Scopus	2-s2.0-85084136863
Roelands J., Hendrickx W., Zoppoli G., Mall R., Saad M., Halliwill K., Curigliano G., Rinchai D., Decock J., Delogu L.G., Turan T., Samayoa J., Chouchane L., Ballestrero A., Wang E., Finetti P., Bertucci F., Miller L.D., Galon J., Marincola F.M., Kuppen P.J.K., Ceccarelli M., Bedognetti D.	57196260201;12239715600;24382083200;40661407800;56014208600;56410890500;7003363137;36722333400;9744025200;26428706900;57208517403;36560181200;6603842281;7005754026;54963474100;7003910379;7004481521;55728695600;6701558939;7102488897;7005911148;7102783684;35344678100;	Oncogenic states dictate the prognostic and predictive connotations of intratumoral immune response	2020	Journal for ImmunoTherapy of Cancer	8	1	e000617				2	10.1136/jitc-2020-000617	https://www.scopus.com/inward/record.uri?eid=2-s2.0-85084401065&doi=10.1136%2fjitc-2020-000617&partnerID=40&md5=112a2c1a12f0dc41252485ae790d9ced	Cancer Research Department, Research Branch, Sidra Medicine, Doha, Qatar; Department of Surgery, Leiden University Medical Center (LUMC), Leiden, Netherlands; College of Health and Life Sciences (CHLS), Hamad Bin Khalifa University (HBKU), Doha, Qatar; IRCCS Ospedale Policlinico San Martino, Genova, Italy; Department of Internal Medicine (DiMI), University of Genova, Genova, Italy; Qatar Computin…	Roelands, J., Cancer Research Department, Research Branch, Sidra Medicine, Doha, Qatar, Department of Surgery, Leiden University Medical Center (LUMC), Leiden, Netherlands; Hendrickx, W., Cancer Research Department, Research Branch, Sidra Medicine, Doha, Qatar, College of Health and Life Sciences (CHLS), Hamad Bin Khalifa University (HBKU), Doha, Qatar; Zoppoli, G., IRCCS Ospedale Policlinico San…	Background An immune active cancer phenotype typified by a T helper 1 (Th-1) immune response has been associated with increased responsiveness to immunotherapy and favorable prognosis in some but not all cancer types. The reason of this differential prognostic connotation remains unknown. Methods To explore the contextual prognostic value of cancer immune phenotypes, we applied a multimodal pan-c…	cytotoxicity, immunologic; gene expression profiling; genetic markers; genome Instability; immunotherapy	beta catenin; telomerase; AMPK signaling; aneuploidy; antineoplastic activity; Article; cancer staging; carcinogenesis; cell proliferation; copy number variation; cutaneous melanoma; enzyme activity; epidermal growth factor receptor gene; fibroblast growth factor receptor 3 gene; gene mutation; hedgehog signaling; hepatocyte nuclear factor 3beta gene; histone deacetylase 3 gene; human; immune res…					Qatar National Research Fund, QNRF: NPRP-10-0126-170262, JSREP07-010-3-005 Associazione Italiana per la Ricerca sul Cancro, AIRC: 21846	Funding This research has been supported by Qatar Foundation, Qatar National Research Fund (grant numbers: JSREP07-010-3-005 and NPRP-10-0126-170262 awarded to WH and DB, respectively) and by the AIRC IG 2018-ID 21846 grant awarded to MC.				Gong, J., Chehrazi-Raffle, A., Reddi, S., Development of PD-1 and PD-L1 inhibitors as a form of cancer immunotherapy: A comprehensive review of registration trials and future considerations (2018) J Immunother Cancer, 6, p. 8; Emens, L.A., Ascierto, P.A., Darcy, P.K., Cancer immunotherapy: Opportunities and challenges in the rapidly evolving clinical landscape (2017) Eur J Cancer, 81, pp. 116-129…	Hendrickx, W.; Cancer Research Department, Research Branch, Sidra MedicineQatar; email: wouterhendrickx79@gmail.com			BMJ Publishing Group					20511426			32376723	English	J. Immunother. Cancer	Article	Final	Open Access	Scopus	2-s2.0-85084401065
Chai P.W., Yu J., Ge S.F., Jia R.B., Fan X.Q.	57191916721;57211918313;16039369000;16304266200;7403393872;	Genetic alteration, RNA expression, and DNA methylation profiling of coronavirus disease 2019 (COVID-19) receptor ACE2 in malignancies: A pan-cancer analysis	2020	Journal of Hematology and Oncology	13	1	43				14	10.1186/s13045-020-00883-5	https://www.scopus.com/inward/record.uri?eid=2-s2.0-85084277229&doi=10.1186%2fs13045-020-00883-5&partnerID=40&md5=c4fc302e6f580799c87a407a817cc94f	Department of Ophthalmology, Shanghai Key Laboratory of Orbital Diseases and Ocular Oncology, Ninth People's Hospital, Shanghai JiaoTong University School of Medicine, Shanghai, 200025, China	Chai, P., Department of Ophthalmology, Shanghai Key Laboratory of Orbital Diseases and Ocular Oncology, Ninth People's Hospital, Shanghai JiaoTong University School of Medicine, Shanghai, 200025, China; Yu, J., Department of Ophthalmology, Shanghai Key Laboratory of Orbital Diseases and Ocular Oncology, Ninth People's Hospital, Shanghai JiaoTong University School of Medicine, Shanghai, 200025, Ch…	The novel coronavirus (2019-nCoV) is an emerging causative agent that was first described in late December 2019 and causes a severe respiratory infection in humans. Notably, many of affected patients of COVID-19 were people with malignancies. Moreover, cancer has been identified as an individual risk factor for COVID-19. In addition, the expression of angiotensin converting enzyme 2 (ACE2), the r…	ACE2; COVID-19; Expression	angiotensin converting enzyme 2; angiotensin converting enzyme 2; coronavirus receptors; dipeptidyl carboxypeptidase; DNA; RNA; virus receptor; ACE2 gene; Article; bioinformatics; cancer genetics; cancer survival; colon adenocarcinoma; coronavirus disease 2019; disease association; DNA methylation; down regulation; epigenetics; gene expression; gene expression regulation; gene identification; gen…		dipeptidyl carboxypeptidase, 9015-82-1; DNA, 9007-49-2; RNA, 63231-63-0; angiotensin converting enzyme 2; coronavirus receptors; DNA, Neoplasm; Peptidyl-Dipeptidase A; Receptors, Virus; RNA								Zhu, N., Zhang, D., Wang, W., Li, X., Yang, B., Song, J., Zhao, X., Lu, R., A novel coronavirus from patients with pneumonia in China, 2019 (2020) N Engl J Med, 382, pp. 727-733. , 1:CAS:528:DC%2BB3cXjslGmsrc%3D; Boldog, P., Tekeli, T., Vizi, Z., Dénes, A., Bartha, F.A., Röst, G., Risk assessment of novel coronavirus COVID-19 outbreaks outside China (2020) J Clin Med., 9, p. 571; Liang, W., Guan,…	Ge, S.; Department of Ophthalmology, Shanghai Key Laboratory of Orbital Diseases and Ocular Oncology, Ninth People's Hospital, Shanghai JiaoTong University School of MedicineChina; email: geshengfang@sjtu.edu.cn			BioMed Central Ltd.					17568722			32366279	English	J. Hematol. Oncol.	Article	Final	Open Access	Scopus	2-s2.0-85084277229
[truncated: 866 more rows]
